# Supplementary material for: ﻿Taxonomic revision of Camellia (Theaceae) in Thailand
Source: PhytoKeys. 2024 Mar 5;239:29–57. doi: 10.3897/phytokeys.239.113878 (PMC10933584; doi:10.3897/phytokeys.239.113878)
Supplement: XML Treatment for Camellia caudata [file phytokeys.239.113878-treatment1.xml]

<!DOCTYPE tp:taxon-treatment
  PUBLIC "-//TaxonX//DTD Taxonomic Treatment Publishing DTD v0 20100105//EN" "tax-treatment-NSO.dtd">
<tp:taxon-treatment xmlns:tp="http://www.plazi.org/taxpub"><tp:treatment-meta><kwd-group><label>Taxon classification</label><kwd>
                <named-content content-type="kingdom">Plantae</named-content>
              </kwd><kwd>
                <named-content content-type="order">Ericales</named-content>
              </kwd><kwd>
                <named-content content-type="family">Theaceae</named-content>
              </kwd></kwd-group><mixed-citation publication-type="journal"><person-group><name><surname>Zhao</surname><given-names>Dongwei</given-names></name></person-group><article-title>﻿Taxonomic revision of <italic><tp:taxon-name><tp:taxon-name-part taxon-name-part-type="genus" reg="Camellia">Camellia</tp:taxon-name-part></tp:taxon-name></italic> (<tp:taxon-name><tp:taxon-name-part taxon-name-part-type="family">Theaceae</tp:taxon-name-part></tp:taxon-name>) in Thailand</article-title><source>PhytoKeys</source><day>05</day><month>03</month><year>2024</year><volume>239</volume><fpage>29</fpage><lpage>57</lpage><pub-id pub-id-type="doi">10.3897/phytokeys.239.113878</pub-id></mixed-citation></tp:treatment-meta><tp:nomenclature><label>﻿1.</label><tp:taxon-name>
              <object-id xmlns:xlink="http://www.w3.org/1999/xlink" content-type="arpha" xlink:type="simple">CF78C450-FB9A-5EEB-BD57-D22857A40C03</object-id>
              <tp:taxon-name-part taxon-name-part-type="genus" reg="Camellia">Camellia</tp:taxon-name-part>
              <tp:taxon-name-part taxon-name-part-type="species" reg="caudata">caudata</tp:taxon-name-part>
            </tp:taxon-name><tp:taxon-authority>Wall., Pl. Asiat. Rar. 3: 36. 1832.</tp:taxon-authority><tp:nomenclature-citation-list><tp:nomenclature-citation><tp:taxon-name>
                  <tp:taxon-name-part taxon-name-part-type="genus" reg="Camellia"/>
                  <tp:taxon-name-part taxon-name-part-type="species" reg="assimilis"/>
                </tp:taxon-name><comment>= <tp:taxon-name><tp:taxon-name-part taxon-name-part-type="genus" reg="Camellia">Camellia</tp:taxon-name-part><tp:taxon-name-part taxon-name-part-type="species" reg="assimilis">assimilis</tp:taxon-name-part></tp:taxon-name> Champ. ex Benth., Hooker’s J. Bot. Kew Gard. Misc. 3: 309. 1851. Lectotype (designated by Chang &amp; Bartholomew [1984: 205]): China. Hong Kong, <italic>J.G. Champion 65</italic> (K 000380537!). </comment></tp:nomenclature-citation><tp:nomenclature-citation><tp:taxon-name>
                  <tp:taxon-name-part taxon-name-part-type="genus" reg="Camellia"/>
                  <tp:taxon-name-part taxon-name-part-type="species" reg="gracilis"/>
                </tp:taxon-name><comment>= <tp:taxon-name><tp:taxon-name-part taxon-name-part-type="genus" reg="Camellia">Camellia</tp:taxon-name-part><tp:taxon-name-part taxon-name-part-type="species" reg="gracilis">gracilis</tp:taxon-name-part></tp:taxon-name> Hemsl., Ann. Bot. (Oxford) 9(33): 146. 1895. Holotype: China. Taiwan: Bankinsing mountains, <italic>A. Henry 1612</italic> (K 000380535!). </comment></tp:nomenclature-citation><tp:nomenclature-citation><tp:taxon-name>
                  <tp:taxon-name-part taxon-name-part-type="genus" reg="Camellia"/>
                  <tp:taxon-name-part taxon-name-part-type="species" reg="triantha"/>
                </tp:taxon-name><comment>= <tp:taxon-name><tp:taxon-name-part taxon-name-part-type="genus" reg="Camellia">Camellia</tp:taxon-name-part><tp:taxon-name-part taxon-name-part-type="species" reg="triantha">triantha</tp:taxon-name-part></tp:taxon-name> Hung T. Chang, Taxon. Gen. <tp:taxon-name><tp:taxon-name-part taxon-name-part-type="genus" reg="Camellia">Camellia</tp:taxon-name-part></tp:taxon-name> 144. 1981. Holotype: China. Guangxi: Yongning, 20 October 1963, <italic>F.S. Huang 17625</italic> (SYS 00094835!). </comment></tp:nomenclature-citation><tp:nomenclature-citation><tp:taxon-name>
                  <tp:taxon-name-part taxon-name-part-type="genus" reg="Camellia"/>
                  <tp:taxon-name-part taxon-name-part-type="species" reg="tubiformis"/>
                </tp:taxon-name><comment>= <tp:taxon-name><tp:taxon-name-part taxon-name-part-type="genus" reg="Camellia">Camellia</tp:taxon-name-part><tp:taxon-name-part taxon-name-part-type="species" reg="tubiformis">tubiformis</tp:taxon-name-part></tp:taxon-name> Hung T. Chang &amp; S.X. Ren, Acta Sci. Nat. Univ. Sunyatseni 31(1): 75. 1992. Holotype: China. Guangdong: Fengkai, Heishiding, 580 m, 1 January 1991, <italic>R.X. Jiang s.n.</italic> (SYS 00094839!). </comment></tp:nomenclature-citation></tp:nomenclature-citation-list></tp:nomenclature><tp:treatment-sec sec-type="type material" id="SECID0EPOAE"><title>Type material.</title><p><bold><italic>Lectotype</italic></bold> (designated by <xref ref-type="bibr" rid="B45">Zhao et al. [2017a</xref>: 172]): India. [Meghalaya: Khasia Hills], the district of Sylhet, November 1827, <italic>H. Bruce s.n.</italic> in <italic>N. Wallich 978</italic> (right-hand specimen of K 001110475!).</p></tp:treatment-sec><tp:treatment-sec sec-type="description" id="SECID0ECPAE"><title>Description.</title><p>Trees or shrubs up to 15 m tall. <bold><italic>New branchlets</italic></bold> and <bold><italic>terminal buds</italic></bold> pubescent. <bold><italic>Petioles</italic></bold> 1–5 mm long, pubescent; <bold><italic>leaf blades</italic></bold> elliptic, oblong or lanceolate, 3.5–11.5 × 1.5–3 cm, thinly coriaceous or papery, abaxially pale green, sparsely appressed pubescent or villous, adaxially yellowish or dark green, shiny, hirsute along midrib, midrib abaxially elevated and adaxially slightly impressed, secondary veins 8–12 on each side of midrib, abaxially slightly elevated and adaxially obscure, base attenuate to obtuse, margin serrulate, apex caudate. <bold><italic>Flowers</italic></bold> solitary or up to 3 in a cluster, 2–4 cm in diam. <bold><italic>Pedicel</italic></bold> 2.5–7 mm long. <bold><italic>Bracteoles</italic></bold> 3–6, alternate, persistent, deltate to semi-orbicular, 1–2.5 × 1–3 mm, abaxially sparsely pubescent to pubescent, adaxially glabrous, margin ciliolate. <bold><italic>Sepals</italic></bold> 5, persistent, suborbicular, 2–3 × 2–4 mm, abaxially pubescent, adaxially glabrous. <bold><italic>Petals</italic></bold> 5–7 in 1–2 whorls, white, elliptic to obovate, 11–20 × 8–14 mm, abaxially pubescent, adaxially glabrous, apex rounded to emarginate, inner 4–5 petals basally adnate to filament whorl for 2–4 mm. <bold><italic>Stamens</italic></bold> numerous, 10–15 mm long; filaments white, outer filaments basally connate for 6–10 mm, distinct part villous. <bold><italic>Ovary</italic></bold> globose to ovoid, densely pubescent. <bold><italic>Style</italic></bold> 1, 8–18 mm long, basally densely pubescent and gradually becoming sparsely pubescent apically, apically 3-lobed for 1–3 mm. <bold><italic>Capsule</italic></bold> globose to ovoid, 11–15 mm in diam., 1-loculed with 1 seed; pericarp 0.4–1 mm thick. <bold><italic>Seeds</italic></bold> fuscous, globose, 1–1.5 cm in diam., glabrous Fig. <xref ref-type="fig" rid="F1">1</xref>.</p><fig id="F1" position="float" orientation="portrait"><object-id xmlns:xlink="http://www.w3.org/1999/xlink" content-type="doi" xlink:type="simple">10.3897/phytokeys.239.113878.figure1</object-id><object-id xmlns:xlink="http://www.w3.org/1999/xlink" content-type="arpha" xlink:type="simple">F8CFA709-321D-5974-8CA5-36BAE4CC81B2</object-id><label>Figure 1.</label><caption><p><italic><tp:taxon-name><tp:taxon-name-part taxon-name-part-type="genus" reg="Camellia">Camellia</tp:taxon-name-part><tp:taxon-name-part taxon-name-part-type="species" reg="caudata">caudata</tp:taxon-name-part></tp:taxon-name></italic><bold>A</bold> canopy of a tree <bold>B</bold> branch <bold>C</bold> flower <bold>D</bold> petals and androecia <bold>E</bold> a dissected flower <bold>F</bold> gynoecium and pedicel. Scale bars: 5 cm (<bold>B</bold>); 1 cm (<bold>C, E</bold>); 5 mm (<bold>F</bold>). The minimum graduation of the ruler in <bold>D</bold> indicates 1 mm.</p></caption><graphic xmlns:xlink="http://www.w3.org/1999/xlink" xlink:href="phytokeys-239-029_article-113878__-g001.jpg" position="float" orientation="portrait" xlink:type="simple" id="oo_996776.jpg"><uri content-type="original_file" xlink:type="simple">https://binary.pensoft.net/fig/996776</uri></graphic></fig></tp:treatment-sec><tp:treatment-sec sec-type="phenology" id="SECID0ECSAE"><title>Phenology.</title><p>Flowering October–December, fruiting March–December.</p></tp:treatment-sec><tp:treatment-sec sec-type="distribution" id="SECID0EHSAE"><title>Distribution and habitat.</title><p><italic><tp:taxon-name><tp:taxon-name-part taxon-name-part-type="genus" reg="Camellia">Camellia</tp:taxon-name-part><tp:taxon-name-part taxon-name-part-type="species" reg="caudata">caudata</tp:taxon-name-part></tp:taxon-name></italic> occurs in semi-evergreen, evergreen and deciduous montane forests at the elevations of 500–2000 m in China, India, Laos, Myanmar, Nepal, Thailand (Fig. <xref ref-type="fig" rid="F2">2</xref>), and Vietnam.</p><fig id="F2" position="float" orientation="portrait"><object-id xmlns:xlink="http://www.w3.org/1999/xlink" content-type="doi" xlink:type="simple">10.3897/phytokeys.239.113878.figure2</object-id><object-id xmlns:xlink="http://www.w3.org/1999/xlink" content-type="arpha" xlink:type="simple">30B8449E-6D4B-5BA6-9403-81AB2D150BA4</object-id><label>Figure 2.</label><caption><p>Distribution of <italic><tp:taxon-name><tp:taxon-name-part taxon-name-part-type="genus" reg="Camellia">Camellia</tp:taxon-name-part></tp:taxon-name></italic> taxa in Thailand: <italic><tp:taxon-name><tp:taxon-name-part taxon-name-part-type="genus" reg="Camellia">C.</tp:taxon-name-part><tp:taxon-name-part taxon-name-part-type="species" reg="caudata">caudata</tp:taxon-name-part></tp:taxon-name></italic> (Pink square), <italic><tp:taxon-name><tp:taxon-name-part taxon-name-part-type="genus" reg="Camellia">C.</tp:taxon-name-part><tp:taxon-name-part taxon-name-part-type="species" reg="connata">connata</tp:taxon-name-part></tp:taxon-name></italic> (Purple star), <italic><tp:taxon-name><tp:taxon-name-part taxon-name-part-type="genus" reg="Camellia">C.</tp:taxon-name-part><tp:taxon-name-part taxon-name-part-type="species" reg="furfuracea">furfuracea</tp:taxon-name-part></tp:taxon-name></italic> (Pink plus), <italic><tp:taxon-name><tp:taxon-name-part taxon-name-part-type="genus" reg="Camellia">C.</tp:taxon-name-part><tp:taxon-name-part taxon-name-part-type="species" reg="kissi">kissi</tp:taxon-name-part></tp:taxon-name></italic> (Blue dot), <tp:taxon-name><tp:taxon-name-part taxon-name-part-type="genus" reg="Camellia">C.</tp:taxon-name-part><tp:taxon-name-part taxon-name-part-type="species" reg="kissi">kissi</tp:taxon-name-part><tp:taxon-name-part taxon-name-part-type="infraspecific-rank">var.</tp:taxon-name-part><tp:taxon-name-part taxon-name-part-type="variety" reg="confusa">confusa</tp:taxon-name-part></tp:taxon-name> (Brown diamond), <italic><tp:taxon-name><tp:taxon-name-part taxon-name-part-type="genus" reg="Camellia">C.</tp:taxon-name-part><tp:taxon-name-part taxon-name-part-type="species" reg="laotica">laotica</tp:taxon-name-part></tp:taxon-name></italic> (Red star), <tp:taxon-name><tp:taxon-name-part taxon-name-part-type="genus" reg="Camellia">C.</tp:taxon-name-part><tp:taxon-name-part taxon-name-part-type="species" reg="sinensis">sinensis</tp:taxon-name-part><tp:taxon-name-part taxon-name-part-type="infraspecific-rank">var.</tp:taxon-name-part><tp:taxon-name-part taxon-name-part-type="variety" reg="assamica">assamica</tp:taxon-name-part></tp:taxon-name> (Green triangle), <italic><tp:taxon-name><tp:taxon-name-part taxon-name-part-type="genus" reg="Camellia">C.</tp:taxon-name-part><tp:taxon-name-part taxon-name-part-type="species" reg="suddeeana">suddeeana</tp:taxon-name-part></tp:taxon-name></italic> (Red dot) and <italic><tp:taxon-name><tp:taxon-name-part taxon-name-part-type="genus" reg="Camellia">C.</tp:taxon-name-part><tp:taxon-name-part taxon-name-part-type="species" reg="taliensis">taliensis</tp:taxon-name-part></tp:taxon-name></italic> (Blue plus).</p></caption><graphic xmlns:xlink="http://www.w3.org/1999/xlink" xlink:href="phytokeys-239-029_article-113878__-g002.jpg" position="float" orientation="portrait" xlink:type="simple" id="oo_996777.jpg"><uri content-type="original_file" xlink:type="simple">https://binary.pensoft.net/fig/996777</uri></graphic></fig></tp:treatment-sec><tp:treatment-sec sec-type="material" id="SECID0E6WAE"><title>Additional specimens examined.</title><p><bold>Chiang Rai</bold>: Wiang Pa Pao, Doi Luang, Doi Mok Mountain, close to source of Man Mae Nga Stream, <named-content xmlns:xlink="http://www.w3.org/1999/xlink" content-type="dwc:verbatimCoordinates" xlink:type="simple"><named-content content-type="geo-json" specific-use="{&#34;type&#34;:&#34;Point&#34;,&#34;coordinates&#34;:[99.340000,19.260000]}" id="NCID0EKXAE" xlink:type="simple">19°15'36"N, 99°20'24"E</named-content></named-content>, 950 m, 23 July 1998, <italic>Morci 1365.0</italic> (CMUB).</p><p><bold>Nan</bold>: Doi Tiu, 1100 m, 8 March 1921, <italic>Kerr 5041</italic> (BK 203924, BM, K, L.2399739); Tha Wang Pha, Pa Kha, Doi Wao, 1400–1700 m, 10 September 1995, <italic>Larsen et al. 46319</italic> (BKF SN147973) &amp; <italic>46292</italic> (IBSC 0256482).</p><p><bold>Uttaradit</bold>: Phu Soi Dao, 1531 m, 17 November 2009, <italic>Norsaengsri &amp; Intamusik 6104</italic> (QBG 42621), 1570 m, 18 November 2009, <italic>Norsaengsri &amp; Intamusik 6202</italic> (QBG 42737).</p></tp:treatment-sec><tp:treatment-sec sec-type="notes" id="SECID0EDYAE"><title>Notes.</title><p><xref ref-type="bibr" rid="B35">Wallich (1829)</xref> provided a <italic>nomen nudum</italic> of <italic><tp:taxon-name><tp:taxon-name-part taxon-name-part-type="genus" reg="Camellia">C.</tp:taxon-name-part><tp:taxon-name-part taxon-name-part-type="species" reg="caudata">caudata</tp:taxon-name-part></tp:taxon-name></italic>, the name was subsequently validated in <xref ref-type="bibr" rid="B36">Wallich (1832)</xref>. In the protologue of <italic><tp:taxon-name><tp:taxon-name-part taxon-name-part-type="genus" reg="Camellia">C.</tp:taxon-name-part><tp:taxon-name-part taxon-name-part-type="species" reg="triantha">triantha</tp:taxon-name-part></tp:taxon-name></italic>, <xref ref-type="bibr" rid="B2">Chang (1981</xref>: 146) stated that the filaments, styles and ovaries of the species were glabrous and indicated the holotype at SYS. The holotype consists of a single leaf and two dissected flower buds upon which <xref ref-type="bibr" rid="B2">Chang’s (1981</xref>: 146, <xref ref-type="bibr" rid="B3">1998</xref>: 159) descriptions were generally based. However, two isotypes of <italic><tp:taxon-name><tp:taxon-name-part taxon-name-part-type="genus" reg="Camellia">C.</tp:taxon-name-part><tp:taxon-name-part taxon-name-part-type="species" reg="triantha">triantha</tp:taxon-name-part></tp:taxon-name></italic> (GXMI 050183, GXMI 050184) with mature flowers clearly show that the filaments, styles and ovaries of the species are not glabrous but densely pubescent. Therefore, I agree with <xref ref-type="bibr" rid="B23">Ming’s (2000</xref>: 201) view and treat <italic><tp:taxon-name><tp:taxon-name-part taxon-name-part-type="genus" reg="Camellia">C.</tp:taxon-name-part><tp:taxon-name-part taxon-name-part-type="species" reg="triantha">triantha</tp:taxon-name-part></tp:taxon-name></italic> as a heterotypic synonym of <italic><tp:taxon-name><tp:taxon-name-part taxon-name-part-type="genus" reg="Camellia">C.</tp:taxon-name-part><tp:taxon-name-part taxon-name-part-type="species" reg="caudata">caudata</tp:taxon-name-part></tp:taxon-name></italic>.</p><p><italic><tp:taxon-name><tp:taxon-name-part taxon-name-part-type="genus" reg="Camellia">Camellia</tp:taxon-name-part><tp:taxon-name-part taxon-name-part-type="species" reg="caudata">caudata</tp:taxon-name-part></tp:taxon-name></italic> is a new record to Thailand. It generally occurs in the montane forests at elevations of 900–1700 m of Northern Thailand. The species is one of several camellias that are widely distributed in Indochina, along with Assam tea, <italic><tp:taxon-name><tp:taxon-name-part taxon-name-part-type="genus" reg="Camellia">C.</tp:taxon-name-part><tp:taxon-name-part taxon-name-part-type="species" reg="furfuracea">furfuracea</tp:taxon-name-part></tp:taxon-name></italic> and <italic><tp:taxon-name><tp:taxon-name-part taxon-name-part-type="genus" reg="Camellia">C.</tp:taxon-name-part><tp:taxon-name-part taxon-name-part-type="species" reg="kissi">kissi</tp:taxon-name-part></tp:taxon-name></italic>. Kerr A.F.G. collected specimens of <italic><tp:taxon-name><tp:taxon-name-part taxon-name-part-type="genus" reg="Camellia">C.</tp:taxon-name-part><tp:taxon-name-part taxon-name-part-type="species" reg="caudata">caudata</tp:taxon-name-part></tp:taxon-name></italic> in 1921 (<italic>Kerr 5041</italic> at BK, BM, K and L). The specimens were, however, misidentified as <italic><tp:taxon-name><tp:taxon-name-part taxon-name-part-type="genus" reg="Camellia">C.</tp:taxon-name-part><tp:taxon-name-part taxon-name-part-type="species" reg="connata">connata</tp:taxon-name-part></tp:taxon-name></italic> by Keng H. in 1970 as shown on the sheet conserved at BM. <italic><tp:taxon-name><tp:taxon-name-part taxon-name-part-type="genus" reg="Camellia">Camellia</tp:taxon-name-part><tp:taxon-name-part taxon-name-part-type="species" reg="caudata">caudata</tp:taxon-name-part></tp:taxon-name></italic> can be distinguished from <italic><tp:taxon-name><tp:taxon-name-part taxon-name-part-type="genus" reg="Camellia">C.</tp:taxon-name-part><tp:taxon-name-part taxon-name-part-type="species" reg="connata">connata</tp:taxon-name-part></tp:taxon-name></italic> by its basally connate styles whereas the latter bears distinct styles.</p></tp:treatment-sec><ref-list><ref id="B45"><mixed-citation xmlns:xlink="http://www.w3.org/1999/xlink" xlink:type="simple"><person-group><name name-style="western"><surname>Zhao</surname><given-names>DW</given-names></name><name name-style="western"><surname>Parnell</surname><given-names>JAN</given-names></name><name name-style="western"><surname>Hodkinson</surname><given-names>TR</given-names></name></person-group> (<year>2017a</year>) <article-title>Typification of names in the genus <italic><tp:taxon-name><tp:taxon-name-part taxon-name-part-type="genus">Camellia</tp:taxon-name-part></tp:taxon-name></italic> (<tp:taxon-name><tp:taxon-name-part taxon-name-part-type="family">Theaceae</tp:taxon-name-part></tp:taxon-name>).</article-title><source>Phytotaxa</source><volume>292</volume>(<issue>2</issue>): <fpage>171</fpage>–<lpage>179</lpage>. <ext-link xlink:href="10.11646/phytotaxa.292.2.4" ext-link-type="doi" xlink:type="simple">https://doi.org/10.11646/phytotaxa.292.2.4</ext-link></mixed-citation></ref><ref id="B35"><mixed-citation xmlns:xlink="http://www.w3.org/1999/xlink" xlink:type="simple"><person-group><name name-style="western"><surname>Wallich</surname><given-names>N</given-names></name></person-group> (<year>1829</year>) A Numerical List of Dried Specimens of Plants in the East India Company’s Museum, Collected under the Superintendence of Dr. Wallich of the Company’s Botanic Garden at Calcutta. London. <ext-link xlink:href="10.5962/bhl.title.1917" ext-link-type="doi" xlink:type="simple">https://doi.org/10.5962/bhl.title.1917</ext-link></mixed-citation></ref><ref id="B36"><mixed-citation xmlns:xlink="http://www.w3.org/1999/xlink" xlink:type="simple"><person-group><name name-style="western"><surname>Wallich</surname><given-names>N</given-names></name></person-group> (<year>1832</year>) <tp:taxon-name><tp:taxon-name-part taxon-name-part-type="kingdom">Plantae</tp:taxon-name-part></tp:taxon-name> Asiaticae Rariores (Vol. 3 [11]). Treuttel, Würtz &amp; Richter, London, 29–40.</mixed-citation></ref><ref id="B2"><mixed-citation xmlns:xlink="http://www.w3.org/1999/xlink" xlink:type="simple"><person-group><name name-style="western"><surname>Chang</surname><given-names>HT</given-names></name></person-group> (<year>1981</year>) <source>A Taxonomy of the Genus <italic><tp:taxon-name><tp:taxon-name-part taxon-name-part-type="genus">Camellia</tp:taxon-name-part></tp:taxon-name></italic>.</source><publisher-name>The Editorial Staff of the Journal of Sun Yatsen University</publisher-name>, <publisher-loc>Guangzhou</publisher-loc>, <size units="page">180 pp</size>.</mixed-citation></ref><ref id="B3"><mixed-citation xmlns:xlink="http://www.w3.org/1999/xlink" xlink:type="simple"><person-group><name name-style="western"><surname>Chang</surname><given-names>HT</given-names></name></person-group> (<year>1998</year>) <article-title><tp:taxon-name><tp:taxon-name-part taxon-name-part-type="family">Theaceae</tp:taxon-name-part></tp:taxon-name> (1) <tp:taxon-name><tp:taxon-name-part taxon-name-part-type="other">Theoideae</tp:taxon-name-part></tp:taxon-name> 1. <italic><tp:taxon-name><tp:taxon-name-part taxon-name-part-type="genus">Camellia</tp:taxon-name-part></tp:taxon-name></italic>.</article-title> In: Delectis Florae Reipublicae Popularis Sinicae Agendae Academiae Sinicae Edita (<role>Eds</role>) <issue-title>Flora Reipublicae Popularis Sinicae (Vol.</issue-title><source>49[3]). Science Press, Beijing</source>, <fpage>3</fpage>–<lpage>195</lpage>.</mixed-citation></ref><ref id="B23"><mixed-citation xmlns:xlink="http://www.w3.org/1999/xlink" xlink:type="simple"><person-group><name name-style="western"><surname>Ming</surname><given-names>TL</given-names></name></person-group> (<year>2000</year>) <source>Monograph of the Genus <italic><tp:taxon-name><tp:taxon-name-part taxon-name-part-type="genus">Camellia</tp:taxon-name-part></tp:taxon-name></italic>.</source><publisher-name>Yunnan Science and Technology Press</publisher-name>, <publisher-loc>Kunming</publisher-loc>, <size units="page">352 pp</size>.</mixed-citation></ref></ref-list></tp:taxon-treatment>
