# Supplementary material for: ﻿Taxonomic revision of Camellia (Theaceae) in Thailand
Source: PhytoKeys. 2024 Mar 5;239:29–57. doi: 10.3897/phytokeys.239.113878 (PMC10933584; doi:10.3897/phytokeys.239.113878)
Supplement: XML Treatment for Camellia connata [file phytokeys.239.113878-treatment2.xml]

<!DOCTYPE tp:taxon-treatment
  PUBLIC "-//TaxonX//DTD Taxonomic Treatment Publishing DTD v0 20100105//EN" "tax-treatment-NSO.dtd">
<tp:taxon-treatment xmlns:tp="http://www.plazi.org/taxpub"><tp:treatment-meta><kwd-group><label>Taxon classification</label><kwd>
                <named-content content-type="kingdom">Plantae</named-content>
              </kwd><kwd>
                <named-content content-type="order">Ericales</named-content>
              </kwd><kwd>
                <named-content content-type="family">Theaceae</named-content>
              </kwd></kwd-group><mixed-citation publication-type="journal"><person-group><name><surname>Zhao</surname><given-names>Dongwei</given-names></name></person-group><article-title>﻿Taxonomic revision of <italic><tp:taxon-name><tp:taxon-name-part taxon-name-part-type="genus" reg="Camellia">Camellia</tp:taxon-name-part></tp:taxon-name></italic> (<tp:taxon-name><tp:taxon-name-part taxon-name-part-type="family">Theaceae</tp:taxon-name-part></tp:taxon-name>) in Thailand</article-title><source>PhytoKeys</source><day>05</day><month>03</month><year>2024</year><volume>239</volume><fpage>29</fpage><lpage>57</lpage><pub-id pub-id-type="doi">10.3897/phytokeys.239.113878</pub-id></mixed-citation></tp:treatment-meta><tp:nomenclature><label>﻿2.</label><tp:taxon-name>
              <object-id xmlns:xlink="http://www.w3.org/1999/xlink" content-type="arpha" xlink:type="simple">6A7BD0A4-D020-5832-A268-8C6C2DCABA66</object-id>
              <tp:taxon-name-part taxon-name-part-type="genus" reg="Camellia">Camellia</tp:taxon-name-part>
              <tp:taxon-name-part taxon-name-part-type="species" reg="connata">connata</tp:taxon-name-part>
            </tp:taxon-name><tp:taxon-authority>(Craib) Craib, Fl. Siam. 1(1): 131. 1925.</tp:taxon-authority><tp:nomenclature-citation-list><tp:nomenclature-citation><tp:taxon-name>
                  <tp:taxon-name-part taxon-name-part-type="genus" reg="Thea"/>
                  <tp:taxon-name-part taxon-name-part-type="species" reg="connata"/>
                </tp:taxon-name><comment>≡ <tp:taxon-name><tp:taxon-name-part taxon-name-part-type="genus" reg="Thea">Thea</tp:taxon-name-part><tp:taxon-name-part taxon-name-part-type="species" reg="connata">connata</tp:taxon-name-part></tp:taxon-name> Craib, Bull. Misc. Inform. Kew (1): 6. 1914. Lectotype (first-step designated by <xref ref-type="bibr" rid="B29">Sealy [1958</xref>: 146]; second-step designated by <xref ref-type="bibr" rid="B45">Zhao et al. [2017a</xref>: 174]): Thailand. Chiang Mai: Doi Suthep, 1520 m, 25 June 1911, <italic>A.F.G. Kerr 1878</italic> (K 000704325!). </comment></tp:nomenclature-citation></tp:nomenclature-citation-list></tp:nomenclature><tp:treatment-sec sec-type="description" id="SECID0ES6AE"><title>Description.</title><p>Shrubs or trees up to 8 m tall. <bold><italic>New branchlets</italic></bold> puberulous; <bold><italic>terminal buds</italic></bold> pubescent. <bold><italic>Petioles</italic></bold> 2.5–7 mm long, sparsely puberulous; <bold><italic>leaf blades</italic></bold> elliptic to oblong, 5.5–12 × 3–5 cm, thinly coriaceous, abaxially yellowish green and brown punctate, glabrous or sparsely puberulous along midrib, adaxially yellowish or dark green, shiny, hirsute along midrib, midrib abaxially elevated and adaxially slightly raised, secondary veins 9–12 on each side of midrib, slightly raised on both surfaces, base attenuate to rounded, margin serrulate, apex acute to attenuate. <bold><italic>Flowers</italic></bold> solitary or paired, ca. 2 cm in diam., subsessile. <bold><italic>Bracteoles</italic></bold> 3–6, alternate, persistent, gradually transitioning to sepals, deltate to semi-orbicular, 1.5–3 × 1–2.5 mm, abaxially glabrous or sparsely puberulous, adaxially glabrous. <bold><italic>Sepals</italic></bold> 4–5, persistent, sub-orbicular or ovate, 3.5–5 × 4–6 mm, abaxially glabrous or sparsely puberulous, adaxially glabrous, margin ciliolate and usually lacerate. <bold><italic>Petals</italic></bold> 6–7 in 2 whorls, elliptic or ovate, glabrous, outer 2 petals 5–7 × 7–9 mm, greenish white, inner 4–5 petals basally adnate to filament whorl for ca. 3 mm. <bold><italic>Stamens</italic></bold> 14–20; filaments yellowish orange, glabrous, outer 9–14 filaments completely united into a 7–12 mm long tube, ca. 5 mm in diam., apex irregularly dentate, each tooth bearing an anther, remaining filaments 6–9 mm long, borne on the inside of filament tube. <bold><italic>Ovary</italic></bold> globose to ovoid, pubescent. <bold><italic>Styles</italic></bold> 3, distinct, ca. 1.5 mm long, glabrous or sparsely puberulous at base. <bold><italic>Capsule</italic></bold> ovoid or globose, 10–25 mm in diam., 1–3-loculed with 1–3 seeds; pericarp 0.5–1 mm thick. <bold><italic>Seeds</italic></bold> black to brown, globose or hemispherical, 1–1.5 cm in diam., glabrous Fig. <xref ref-type="fig" rid="F3">3</xref>.</p><fig id="F3" position="float" orientation="portrait"><object-id xmlns:xlink="http://www.w3.org/1999/xlink" content-type="doi" xlink:type="simple">10.3897/phytokeys.239.113878.figure3</object-id><object-id xmlns:xlink="http://www.w3.org/1999/xlink" content-type="arpha" xlink:type="simple">2341F0E9-8465-5B5C-BD02-4699DD1921E1</object-id><label>Figure 3.</label><caption><p><italic><tp:taxon-name><tp:taxon-name-part taxon-name-part-type="genus" reg="Camellia">Camellia</tp:taxon-name-part><tp:taxon-name-part taxon-name-part-type="species" reg="connata">connata</tp:taxon-name-part></tp:taxon-name></italic><bold>A</bold> habit <bold>B</bold> branchlets <bold>C</bold> a branch with an immature fruit <bold>D, E</bold> flowers <bold>F</bold> a dissected flower without corolla <bold>G</bold> a fruit and seeds. Scale bars: 5 cm (<bold>B</bold>); 2 cm (<bold>C</bold>); 5 mm (<bold>D, F</bold>); 1 cm (<bold>E</bold>). The minimum graduation of the ruler in <bold>G</bold> indicates 1 mm.</p></caption><graphic xmlns:xlink="http://www.w3.org/1999/xlink" xlink:href="phytokeys-239-029_article-113878__-g003.jpg" position="float" orientation="portrait" xlink:type="simple" id="oo_996778.jpg"><uri content-type="original_file" xlink:type="simple">https://binary.pensoft.net/fig/996778</uri></graphic></fig></tp:treatment-sec><tp:treatment-sec sec-type="phenology" id="SECID0ESCAG"><title>Phenology.</title><p>Flowering April–August, fruiting July–November.</p></tp:treatment-sec><tp:treatment-sec sec-type="distribution" id="SECID0EXCAG"><title>Distribution and habitat.</title><p><italic><tp:taxon-name><tp:taxon-name-part taxon-name-part-type="genus" reg="Camellia">Camellia</tp:taxon-name-part><tp:taxon-name-part taxon-name-part-type="species" reg="connata">connata</tp:taxon-name-part></tp:taxon-name></italic> is endemic to northern Thailand (Fig. <xref ref-type="fig" rid="F2">2</xref>), in the evergreen, mixed evergreen and deciduous forests at the elevations of 550–2000 m.</p></tp:treatment-sec><tp:treatment-sec sec-type="material" id="SECID0EMDAG"><title>Additional specimens examined.</title><p><bold>Chiang Mai</bold>: 610 m, 16 July 1923, <italic>Winit 1134</italic> (BKF SN060818, K); Chiang Dao, Doi Chiang Dao, east side of Sop Huay Pah Dahng-Huay Nah Lao Station, 575 m, 18 August 1995, <italic>Bella &amp; Nanny 5</italic> (CMUB 06549); Chom Thong, Doi Inthanon, Mae Uam Station, ca. 1700 m, 2 April 2008, <italic>Watthana 2735</italic> (QBG 37391); Fang, Doi Ang Khang, ca. 1500 m, 14 July 1922, <italic>Kerr 6294</italic> (BK 203711, BM, K), 1400–1800 m, 8 June 1976, <italic>Charoensorn s.n.</italic> (BK 203714); Mae Chaem, ca. 800 m, 22 October 1922, <italic>Kerr 6428</italic> (BK 203710, K), Doi Inthanon, between 34 km and 35 km, on the road to Mae Aum Watershed Management Station, 1590–1640 m, 12 November 2015, <italic>Zhao et al. 84</italic> (BKF, TCD), <italic>85–88</italic> (TCD), <italic>89</italic> (BKF, TCD), <italic>90</italic> (BKF, KUN, TCD), <italic>91</italic> (KUN, TCD), <italic>92</italic> (BKF, KUN, TCD), <italic>93 (1), (2)</italic> (TCD) &amp; <italic>94</italic> (BKF, KUN, TCD); Mueang Chiang Mai, Doi Suthep-Pui, <named-content xmlns:xlink="http://www.w3.org/1999/xlink" content-type="dwc:verbatimCoordinates" xlink:type="simple"><named-content content-type="geo-json" specific-use="{&#34;type&#34;:&#34;Point&#34;,&#34;coordinates&#34;:[98.890556,18.828333]}" id="NCID0ETEAG" xlink:type="simple">18°49'42"N, 98°53'26"E</named-content></named-content>, 1636 m, 13 November 2015, <italic>Zhao et al. 97 (1) &amp; (2)</italic> (TCD). <bold>Mae Hong Son</bold>: Pai, Doi Chang, 2000 m, 31 May 1977, <italic>Santisuk 1131</italic> (BKF SN178498).</p></tp:treatment-sec><tp:treatment-sec sec-type="notes" id="SECID0E5EAG"><title>Notes.</title><p><xref ref-type="bibr" rid="B7">Cohen-Stuart (1916</xref>, <xref ref-type="bibr" rid="B8">1919</xref>) established <tp:taxon-name><tp:taxon-name-part taxon-name-part-type="genus" reg="Camellia">Camellia</tp:taxon-name-part><tp:taxon-name-part taxon-name-part-type="infraspecific-rank">sect.</tp:taxon-name-part><tp:taxon-name-part taxon-name-part-type="section" reg="Calpandria">Calpandria</tp:taxon-name-part></tp:taxon-name> (Blume) Cohen-Stuart based on <italic><tp:taxon-name><tp:taxon-name-part taxon-name-part-type="genus" reg="Camellia">C.</tp:taxon-name-part><tp:taxon-name-part taxon-name-part-type="species" reg="lanceolata">lanceolata</tp:taxon-name-part></tp:taxon-name></italic> (Blume) Seem. and thought that <italic><tp:taxon-name><tp:taxon-name-part taxon-name-part-type="genus" reg="Thea">T.</tp:taxon-name-part><tp:taxon-name-part taxon-name-part-type="species" reg="connata">connata</tp:taxon-name-part></tp:taxon-name></italic> might be a heterotypic synonym of <italic><tp:taxon-name><tp:taxon-name-part taxon-name-part-type="genus" reg="Camellia">C.</tp:taxon-name-part><tp:taxon-name-part taxon-name-part-type="species" reg="lanceolata">lanceolata</tp:taxon-name-part></tp:taxon-name></italic>. <xref ref-type="bibr" rid="B29">Sealy (1958)</xref> suggested that the two species were distinct from each other and placed <italic><tp:taxon-name><tp:taxon-name-part taxon-name-part-type="genus" reg="Camellia">C.</tp:taxon-name-part><tp:taxon-name-part taxon-name-part-type="species" reg="connata">connata</tp:taxon-name-part></tp:taxon-name></italic> in sect. <tp:taxon-name><tp:taxon-name-part taxon-name-part-type="genus" reg="Camellia"/><tp:taxon-name-part taxon-name-part-type="section" reg="Calpandria">Calpandria</tp:taxon-name-part></tp:taxon-name> because both plants bore a filament tube. Subsequent monographers of <italic><tp:taxon-name><tp:taxon-name-part taxon-name-part-type="genus" reg="Camellia">Camellia</tp:taxon-name-part></tp:taxon-name></italic>, including <xref ref-type="bibr" rid="B2">Chang (1981)</xref>, <xref ref-type="bibr" rid="B4">Chang and Bartholomew (1984)</xref> and <xref ref-type="bibr" rid="B23">Ming (2000)</xref>, agreed with the treatment of <xref ref-type="bibr" rid="B29">Sealy (1958)</xref>. However, phylogenetic analysis (<xref ref-type="bibr" rid="B44">Zhao et al. 2023</xref>) suggested that <italic><tp:taxon-name><tp:taxon-name-part taxon-name-part-type="genus" reg="Camellia">C.</tp:taxon-name-part><tp:taxon-name-part taxon-name-part-type="species" reg="connata">connata</tp:taxon-name-part></tp:taxon-name></italic> was nested in the clade of Heterogenea and did not have a close relationship with <italic><tp:taxon-name><tp:taxon-name-part taxon-name-part-type="genus" reg="Camellia">C.</tp:taxon-name-part><tp:taxon-name-part taxon-name-part-type="species" reg="lanceolata">lanceolata</tp:taxon-name-part></tp:taxon-name></italic>, which implies that the filament tube is not a synapomorphy in <italic><tp:taxon-name><tp:taxon-name-part taxon-name-part-type="genus" reg="Camellia">Camellia</tp:taxon-name-part></tp:taxon-name></italic>. The descriptions of <italic><tp:taxon-name><tp:taxon-name-part taxon-name-part-type="genus" reg="Camellia">C.</tp:taxon-name-part><tp:taxon-name-part taxon-name-part-type="species" reg="connata">connata</tp:taxon-name-part></tp:taxon-name></italic> provided in <xref ref-type="bibr" rid="B29">Sealy (1958)</xref> and <xref ref-type="bibr" rid="B23">Ming (2000)</xref> were based on several specimens collected by Kerr and Winit about a century ago. A detailed account of <italic><tp:taxon-name><tp:taxon-name-part taxon-name-part-type="genus" reg="Camellia">C.</tp:taxon-name-part><tp:taxon-name-part taxon-name-part-type="species" reg="connata">connata</tp:taxon-name-part></tp:taxon-name></italic> is supplied here with recent collections and photos of living plants (Fig. <xref ref-type="fig" rid="F3">3</xref>).</p></tp:treatment-sec><tp:treatment-sec><!--Section generated to contain objects referenced in tp:taxon-treatment.--><fig id="F2" position="float" orientation="portrait"><object-id xmlns:xlink="http://www.w3.org/1999/xlink" content-type="doi" xlink:type="simple">10.3897/phytokeys.239.113878.figure2</object-id><object-id xmlns:xlink="http://www.w3.org/1999/xlink" content-type="arpha" xlink:type="simple">30B8449E-6D4B-5BA6-9403-81AB2D150BA4</object-id><label>Figure 2.</label><caption><p>Distribution of <italic><tp:taxon-name><tp:taxon-name-part taxon-name-part-type="genus" reg="Camellia">Camellia</tp:taxon-name-part></tp:taxon-name></italic> taxa in Thailand: <italic><tp:taxon-name><tp:taxon-name-part taxon-name-part-type="genus" reg="Camellia">C.</tp:taxon-name-part><tp:taxon-name-part taxon-name-part-type="species" reg="caudata">caudata</tp:taxon-name-part></tp:taxon-name></italic> (Pink square), <italic><tp:taxon-name><tp:taxon-name-part taxon-name-part-type="genus" reg="Camellia">C.</tp:taxon-name-part><tp:taxon-name-part taxon-name-part-type="species" reg="connata">connata</tp:taxon-name-part></tp:taxon-name></italic> (Purple star), <italic><tp:taxon-name><tp:taxon-name-part taxon-name-part-type="genus" reg="Camellia">C.</tp:taxon-name-part><tp:taxon-name-part taxon-name-part-type="species" reg="furfuracea">furfuracea</tp:taxon-name-part></tp:taxon-name></italic> (Pink plus), <italic><tp:taxon-name><tp:taxon-name-part taxon-name-part-type="genus" reg="Camellia">C.</tp:taxon-name-part><tp:taxon-name-part taxon-name-part-type="species" reg="kissi">kissi</tp:taxon-name-part></tp:taxon-name></italic> (Blue dot), <tp:taxon-name><tp:taxon-name-part taxon-name-part-type="genus" reg="Camellia">C.</tp:taxon-name-part><tp:taxon-name-part taxon-name-part-type="species" reg="kissi">kissi</tp:taxon-name-part><tp:taxon-name-part taxon-name-part-type="infraspecific-rank">var.</tp:taxon-name-part><tp:taxon-name-part taxon-name-part-type="variety" reg="confusa">confusa</tp:taxon-name-part></tp:taxon-name> (Brown diamond), <italic><tp:taxon-name><tp:taxon-name-part taxon-name-part-type="genus" reg="Camellia">C.</tp:taxon-name-part><tp:taxon-name-part taxon-name-part-type="species" reg="laotica">laotica</tp:taxon-name-part></tp:taxon-name></italic> (Red star), <tp:taxon-name><tp:taxon-name-part taxon-name-part-type="genus" reg="Camellia">C.</tp:taxon-name-part><tp:taxon-name-part taxon-name-part-type="species" reg="sinensis">sinensis</tp:taxon-name-part><tp:taxon-name-part taxon-name-part-type="infraspecific-rank">var.</tp:taxon-name-part><tp:taxon-name-part taxon-name-part-type="variety" reg="assamica">assamica</tp:taxon-name-part></tp:taxon-name> (Green triangle), <italic><tp:taxon-name><tp:taxon-name-part taxon-name-part-type="genus" reg="Camellia">C.</tp:taxon-name-part><tp:taxon-name-part taxon-name-part-type="species" reg="suddeeana">suddeeana</tp:taxon-name-part></tp:taxon-name></italic> (Red dot) and <italic><tp:taxon-name><tp:taxon-name-part taxon-name-part-type="genus" reg="Camellia">C.</tp:taxon-name-part><tp:taxon-name-part taxon-name-part-type="species" reg="taliensis">taliensis</tp:taxon-name-part></tp:taxon-name></italic> (Blue plus).</p></caption><graphic xmlns:xlink="http://www.w3.org/1999/xlink" xlink:href="phytokeys-239-029_article-113878__-g002.jpg" position="float" orientation="portrait" xlink:type="simple" id="oo_996777.jpg"><uri content-type="original_file" xlink:type="simple">https://binary.pensoft.net/fig/996777</uri></graphic></fig></tp:treatment-sec><ref-list><ref id="B29"><mixed-citation xmlns:xlink="http://www.w3.org/1999/xlink" xlink:type="simple"><person-group><name name-style="western"><surname>Sealy</surname><given-names>JR</given-names></name></person-group> (<year>1958</year>) <source>A Revision of the Genus <italic><tp:taxon-name><tp:taxon-name-part taxon-name-part-type="genus">Camellia</tp:taxon-name-part></tp:taxon-name></italic>.</source><publisher-name>The Royal Horticultural Society</publisher-name>, <publisher-loc>London</publisher-loc>, <size units="page">239 pp</size>.</mixed-citation></ref><ref id="B45"><mixed-citation xmlns:xlink="http://www.w3.org/1999/xlink" xlink:type="simple"><person-group><name name-style="western"><surname>Zhao</surname><given-names>DW</given-names></name><name name-style="western"><surname>Parnell</surname><given-names>JAN</given-names></name><name name-style="western"><surname>Hodkinson</surname><given-names>TR</given-names></name></person-group> (<year>2017a</year>) <article-title>Typification of names in the genus <italic><tp:taxon-name><tp:taxon-name-part taxon-name-part-type="genus">Camellia</tp:taxon-name-part></tp:taxon-name></italic> (<tp:taxon-name><tp:taxon-name-part taxon-name-part-type="family">Theaceae</tp:taxon-name-part></tp:taxon-name>).</article-title><source>Phytotaxa</source><volume>292</volume>(<issue>2</issue>): <fpage>171</fpage>–<lpage>179</lpage>. <ext-link xlink:href="10.11646/phytotaxa.292.2.4" ext-link-type="doi" xlink:type="simple">https://doi.org/10.11646/phytotaxa.292.2.4</ext-link></mixed-citation></ref><ref id="B7"><mixed-citation xmlns:xlink="http://www.w3.org/1999/xlink" xlink:type="simple"><person-group><name name-style="western"><surname>Cohen-Stuart</surname><given-names>CP</given-names></name></person-group> (<year>1916</year>) <article-title>Voorbereidende onderzoekingen ten dienste van de selektie der theeplant.</article-title><source>Mededeelingen van het Proefstation voor Thee</source><volume>40</volume>: <fpage>1</fpage>–<lpage>328</lpage>.</mixed-citation></ref><ref id="B8"><mixed-citation xmlns:xlink="http://www.w3.org/1999/xlink" xlink:type="simple"><person-group><name name-style="western"><surname>Cohen-Stuart</surname><given-names>CP</given-names></name></person-group> (<year>1919</year>) <article-title>A basis for tea selection.</article-title><source>Bulletin du Jardin Botanique de Buitenzorg</source><volume>1</volume>(<issue>4</issue>): <fpage>193</fpage>–<lpage>320</lpage>.</mixed-citation></ref><ref id="B2"><mixed-citation xmlns:xlink="http://www.w3.org/1999/xlink" xlink:type="simple"><person-group><name name-style="western"><surname>Chang</surname><given-names>HT</given-names></name></person-group> (<year>1981</year>) <source>A Taxonomy of the Genus <italic><tp:taxon-name><tp:taxon-name-part taxon-name-part-type="genus">Camellia</tp:taxon-name-part></tp:taxon-name></italic>.</source><publisher-name>The Editorial Staff of the Journal of Sun Yatsen University</publisher-name>, <publisher-loc>Guangzhou</publisher-loc>, <size units="page">180 pp</size>.</mixed-citation></ref><ref id="B4"><mixed-citation xmlns:xlink="http://www.w3.org/1999/xlink" xlink:type="simple"><person-group><name name-style="western"><surname>Chang</surname><given-names>HT</given-names></name><name name-style="western"><surname>Bartholomew</surname><given-names>B</given-names></name></person-group> (<year>1984</year>) <source>Camellias.</source><publisher-name>Timber Press</publisher-name>, <publisher-loc>London</publisher-loc>, <size units="page">211 pp</size>.</mixed-citation></ref><ref id="B23"><mixed-citation xmlns:xlink="http://www.w3.org/1999/xlink" xlink:type="simple"><person-group><name name-style="western"><surname>Ming</surname><given-names>TL</given-names></name></person-group> (<year>2000</year>) <source>Monograph of the Genus <italic><tp:taxon-name><tp:taxon-name-part taxon-name-part-type="genus">Camellia</tp:taxon-name-part></tp:taxon-name></italic>.</source><publisher-name>Yunnan Science and Technology Press</publisher-name>, <publisher-loc>Kunming</publisher-loc>, <size units="page">352 pp</size>.</mixed-citation></ref><ref id="B44"><mixed-citation xmlns:xlink="http://www.w3.org/1999/xlink" xlink:type="simple"><person-group><name name-style="western"><surname>Zhao</surname><given-names>DW</given-names></name><name name-style="western"><surname>Hodkinson</surname><given-names>TR</given-names></name><name name-style="western"><surname>Parnell</surname><given-names>JAN</given-names></name></person-group> (<year>2023</year>) <article-title>Phylogenetics of global <italic><tp:taxon-name><tp:taxon-name-part taxon-name-part-type="genus">Camellia</tp:taxon-name-part></tp:taxon-name></italic> (<tp:taxon-name><tp:taxon-name-part taxon-name-part-type="genus">Thea</tp:taxon-name-part></tp:taxon-name>­ceae) based on three nuclear regions and its implications for systematics and evolutionary history.</article-title><source>Journal of Systematics and Evolution</source><volume>61</volume>(<issue>2</issue>): <fpage>356</fpage>–<lpage>368</lpage>. <ext-link xlink:href="10.1111/jse.12837" ext-link-type="doi" xlink:type="simple">https://doi.org/10.1111/jse.12837</ext-link></mixed-citation></ref></ref-list></tp:taxon-treatment>
