# Supplementary material for: ﻿Taxonomic revision of Camellia (Theaceae) in Thailand
Source: PhytoKeys. 2024 Mar 5;239:29–57. doi: 10.3897/phytokeys.239.113878 (PMC10933584; doi:10.3897/phytokeys.239.113878)
Supplement: XML Treatment for Camellia furfuracea [file phytokeys.239.113878-treatment3.xml]

<!DOCTYPE tp:taxon-treatment
  PUBLIC "-//TaxonX//DTD Taxonomic Treatment Publishing DTD v0 20100105//EN" "tax-treatment-NSO.dtd">
<tp:taxon-treatment xmlns:tp="http://www.plazi.org/taxpub"><tp:treatment-meta><kwd-group><label>Taxon classification</label><kwd>
                <named-content content-type="kingdom">Plantae</named-content>
              </kwd><kwd>
                <named-content content-type="order">Ericales</named-content>
              </kwd><kwd>
                <named-content content-type="family">Theaceae</named-content>
              </kwd></kwd-group><mixed-citation publication-type="journal"><person-group><name><surname>Zhao</surname><given-names>Dongwei</given-names></name></person-group><article-title>﻿Taxonomic revision of <italic><tp:taxon-name><tp:taxon-name-part taxon-name-part-type="genus" reg="Camellia">Camellia</tp:taxon-name-part></tp:taxon-name></italic> (<tp:taxon-name><tp:taxon-name-part taxon-name-part-type="family">Theaceae</tp:taxon-name-part></tp:taxon-name>) in Thailand</article-title><source>PhytoKeys</source><day>05</day><month>03</month><year>2024</year><volume>239</volume><fpage>29</fpage><lpage>57</lpage><pub-id pub-id-type="doi">10.3897/phytokeys.239.113878</pub-id></mixed-citation></tp:treatment-meta><tp:nomenclature><label>﻿3.</label><tp:taxon-name>
              <object-id xmlns:xlink="http://www.w3.org/1999/xlink" content-type="arpha" xlink:type="simple">FD7A2579-DC18-5BD6-A832-39EF05FBB7D9</object-id>
              <tp:taxon-name-part taxon-name-part-type="genus" reg="Camellia">Camellia</tp:taxon-name-part>
              <tp:taxon-name-part taxon-name-part-type="species" reg="furfuracea">furfuracea</tp:taxon-name-part>
            </tp:taxon-name><tp:taxon-authority>(Merr.) Cohen-Stuart, Bull. Jard. Bot. Buitenzorg 1(4): 240. 1919.</tp:taxon-authority><tp:nomenclature-citation-list><tp:nomenclature-citation><tp:taxon-name>
                  <tp:taxon-name-part taxon-name-part-type="genus" reg="Thea"/>
                  <tp:taxon-name-part taxon-name-part-type="species" reg="furfuracea"/>
                </tp:taxon-name><comment>≡ <tp:taxon-name><tp:taxon-name-part taxon-name-part-type="genus" reg="Thea">Thea</tp:taxon-name-part><tp:taxon-name-part taxon-name-part-type="species" reg="furfuracea">furfuracea</tp:taxon-name-part></tp:taxon-name> Merr., Philipp. J. Sci., C 13: 149. 1918. Holotype: China. Guangdong: Huizhou, Boluo, Luofu Mountain, 9–27 August 1917, <italic>E.D. Merrill 10681</italic> (PNH 87432, image!). </comment></tp:nomenclature-citation><tp:nomenclature-citation><tp:taxon-name>
                  <tp:taxon-name-part taxon-name-part-type="genus" reg="Thea"/>
                  <tp:taxon-name-part taxon-name-part-type="species" reg="bolovenensis"/>
                </tp:taxon-name><comment>= <tp:taxon-name><tp:taxon-name-part taxon-name-part-type="genus" reg="Thea">Thea</tp:taxon-name-part><tp:taxon-name-part taxon-name-part-type="species" reg="bolovenensis">bolovenensis</tp:taxon-name-part></tp:taxon-name> Gagnep., Notul. Syst. (Paris) 10: 124. 1942. Lectotype (designated by <xref ref-type="bibr" rid="B23">Ming [2000</xref>: 225]): Laos. Champasak: Plateau des Boloven, entre Nong Bok Kao et Phong Tham, 900 m, 6 October 1928, <italic>E. Poilane 15856</italic> (K 000704324!). </comment></tp:nomenclature-citation><tp:nomenclature-citation><tp:taxon-name>
                  <tp:taxon-name-part taxon-name-part-type="genus" reg="Camellia"/>
                  <tp:taxon-name-part taxon-name-part-type="species" reg="suaveolens"/>
                </tp:taxon-name><comment>= <tp:taxon-name><tp:taxon-name-part taxon-name-part-type="genus" reg="Camellia">Camellia</tp:taxon-name-part><tp:taxon-name-part taxon-name-part-type="species" reg="suaveolens">suaveolens</tp:taxon-name-part></tp:taxon-name> C.X. Ye, X.J. Wang &amp; X.G. Shi, Acta Sci. Nat. Univ. Sunyatseni 43(3): 129. 2004. Holotype: China. Guangdong: Yingde, cultivated, introduced from Lechang, 27 October 2002, <italic>C.X. Ye 5919</italic> (SYS 00142796!). </comment></tp:nomenclature-citation><tp:nomenclature-citation><tp:taxon-name>
                  <tp:taxon-name-part taxon-name-part-type="genus" reg="Camellia"/>
                  <tp:taxon-name-part taxon-name-part-type="species" reg="maiana"/>
                </tp:taxon-name><comment>= <tp:taxon-name><tp:taxon-name-part taxon-name-part-type="genus" reg="Camellia">Camellia</tp:taxon-name-part><tp:taxon-name-part taxon-name-part-type="species" reg="maiana">maiana</tp:taxon-name-part></tp:taxon-name> Orel, Novon 20(2): 198. 2010. Holotype: Vietnam. Lam Dong: Dalat Plateau, 19 November 2002, <italic>G. Orel et al. 21149</italic> (NSW 901884, image!). </comment></tp:nomenclature-citation><tp:nomenclature-citation><tp:taxon-name>
                  <tp:taxon-name-part taxon-name-part-type="genus" reg="Camellia"/>
                  <tp:taxon-name-part taxon-name-part-type="species" reg="curryana"/>
                </tp:taxon-name><comment>= <tp:taxon-name><tp:taxon-name-part taxon-name-part-type="genus" reg="Camellia">Camellia</tp:taxon-name-part><tp:taxon-name-part taxon-name-part-type="species" reg="curryana">curryana</tp:taxon-name-part></tp:taxon-name> Orel &amp; Luu, Nordic J. Bot. 32(1): 42. 2014. Holotype: Vietnam. Lam Dong: Dalat Plateau, 27 February 2002, <italic>G. Orel et al. 21147</italic> (NSW 901031, image!). </comment></tp:nomenclature-citation><tp:nomenclature-citation><tp:taxon-name>
                  <tp:taxon-name-part taxon-name-part-type="genus" reg="Camellia"/>
                  <tp:taxon-name-part taxon-name-part-type="species" reg="duyana"/>
                </tp:taxon-name><comment>= <tp:taxon-name><tp:taxon-name-part taxon-name-part-type="genus" reg="Camellia">Camellia</tp:taxon-name-part><tp:taxon-name-part taxon-name-part-type="species" reg="duyana">duyana</tp:taxon-name-part></tp:taxon-name> Orel, Curry &amp; Luu, Novon 23(3): 308. 2014. Holotype: Vietnam. Lam Dong: Dalat Plateau, ca. 1400 m, 27 November 2010, <italic>G. Orel &amp; N.V. Duy 0719</italic> (NSW 901883, image!). </comment></tp:nomenclature-citation><tp:nomenclature-citation><tp:taxon-name>
                  <tp:taxon-name-part taxon-name-part-type="genus" reg="Camellia"/>
                  <tp:taxon-name-part taxon-name-part-type="species" reg="albata"/>
                </tp:taxon-name><comment>= <tp:taxon-name><tp:taxon-name-part taxon-name-part-type="genus" reg="Camellia">Camellia</tp:taxon-name-part><tp:taxon-name-part taxon-name-part-type="species" reg="albata">albata</tp:taxon-name-part></tp:taxon-name> Orel &amp; Curry, Pursuit Hidden Camellias Vietnam China 239. 2015. Holotype: Vietnam. Quang Ninh, 2 December 1999, <italic>G. Orel et al. 991202c</italic> (NSW 901898 [sheet 1 of 2, image!] and NSW 849513 [sheet 2 of 2, image!]). </comment></tp:nomenclature-citation><tp:nomenclature-citation><tp:taxon-name>
                  <tp:taxon-name-part taxon-name-part-type="genus" reg="Camellia"/>
                  <tp:taxon-name-part taxon-name-part-type="species" reg="reflexa"/>
                </tp:taxon-name><comment>= <tp:taxon-name><tp:taxon-name-part taxon-name-part-type="genus" reg="Camellia">Camellia</tp:taxon-name-part><tp:taxon-name-part taxon-name-part-type="species" reg="reflexa">reflexa</tp:taxon-name-part></tp:taxon-name> Orel &amp; Curry, Pursuit Hidden Camellias Vietnam China 209. 2015. Holotype: Vietnam. Vinh Phuc: Tam Dao National Park, 2 April 2001, <italic>G. Orel et al. 1240</italic> (NSW 901749, image!). </comment></tp:nomenclature-citation><tp:nomenclature-citation><tp:taxon-name>
                  <tp:taxon-name-part taxon-name-part-type="genus" reg="Camellia"/>
                  <tp:taxon-name-part taxon-name-part-type="species" reg="viscosa"/>
                </tp:taxon-name><comment>= <tp:taxon-name><tp:taxon-name-part taxon-name-part-type="genus" reg="Camellia">Camellia</tp:taxon-name-part><tp:taxon-name-part taxon-name-part-type="species" reg="viscosa">viscosa</tp:taxon-name-part></tp:taxon-name> Orel &amp; Curry, Pursuit Hidden Camellias Vietnam China 214. 2015. Holotype: Vietnam. Lam Dong: Dalat Plateau, 19 November 2002, <italic>G. Orel et al. 21148G</italic> (NSW 901821, image!). </comment></tp:nomenclature-citation></tp:nomenclature-citation-list></tp:nomenclature><tp:treatment-sec sec-type="description" id="SECID0E6SAG"><title>Description.</title><p>Shrubs or trees up to 15 m tall. <bold><italic>New branchlets</italic></bold> glabrous; <bold><italic>terminal buds</italic></bold> glabrous or puberulous. <bold><italic>Petioles</italic></bold> 3–12 mm long, glabrous; <bold><italic>leaf blades</italic></bold> elliptic or oblong, 7.5–17 × 3–7 cm, coriaceous, abaxially yellowish or pale green, brown punctate or glabrous, adaxially dark green, glabrous and shiny, midrib abaxially elevated and adaxially channelled, secondary veins 7–11 on each side of midrib, abaxially raised and adaxially slightly impressed, base attenuate, cuneate or obtuse, margin sparsely serrulate, apex attenuate, acute or obtuse. <bold><italic>Flowers</italic></bold> solitary or paired, 4–6 cm in diam. <bold><italic>Pedicels</italic></bold> 1–3 mm long. <bold><italic>Bracteoles</italic></bold> and <bold><italic>sepals</italic></bold> 6–9, caducous, crescent or ovate, 2–13 × 3.5–20 mm, abaxially puberulous or pubescent, adaxially glabrous, margin membranous. <bold><italic>Petals</italic></bold> 6–9 in 1–2 whorls, white, elliptic or obovate, 17–25 × 9–15 mm, abaxially puberulous or glabrous, adaxially glabrous, basally connate for 1–2 mm. <bold><italic>Stamens</italic></bold> numerous, 10–15 mm long; filaments glabrous, basally adnate to petals for ca. 2 mm. <bold><italic>Ovary</italic></bold> ovoid or globose, pubescent. <bold><italic>Styles</italic></bold> 3–4, distinct, 6–10 mm long, pubescent and gradually becoming glabrous apically. <bold><italic>Capsule</italic></bold> oblate or globose, 3–5 cm in diam., 2–3 cm in height; usually 3-loculed with 1–3 seed per locule; pericarp 1–10 mm thick, furfuraceous. <bold><italic>Seeds</italic></bold> brown or fuscous, hemispherical or polyhedral, 1.5–2 cm in diam., glabrous Fig. <xref ref-type="fig" rid="F4">4</xref>.</p><fig id="F4" position="float" orientation="portrait"><object-id xmlns:xlink="http://www.w3.org/1999/xlink" content-type="doi" xlink:type="simple">10.3897/phytokeys.239.113878.figure4</object-id><object-id xmlns:xlink="http://www.w3.org/1999/xlink" content-type="arpha" xlink:type="simple">65A34D8A-A150-5329-B09B-15FE29AB8D38</object-id><label>Figure 4.</label><caption><p>Dry specimens of <italic><tp:taxon-name><tp:taxon-name-part taxon-name-part-type="genus" reg="Camellia">Camellia</tp:taxon-name-part><tp:taxon-name-part taxon-name-part-type="species" reg="furfuracea">furfuracea</tp:taxon-name-part></tp:taxon-name></italic>, <italic>Smitinand 12023</italic> at BKF <bold>A</bold> specimen sheet <bold>B, C</bold> flower fragments <bold>D</bold> a part of pericarp along a branchlet bearing a pedicel and gynoecium remains <bold>E</bold> a broken seed. The minimum graduation of the rulers represents 1 mm.</p></caption><graphic xmlns:xlink="http://www.w3.org/1999/xlink" xlink:href="phytokeys-239-029_article-113878__-g004.jpg" position="float" orientation="portrait" xlink:type="simple" id="oo_996779.jpg"><uri content-type="original_file" xlink:type="simple">https://binary.pensoft.net/fig/996779</uri></graphic></fig></tp:treatment-sec><tp:treatment-sec sec-type="phenology" id="SECID0EVVAG"><title>Phenology.</title><p>Flowering October–February, fruiting December–April.</p></tp:treatment-sec><tp:treatment-sec sec-type="distribution" id="SECID0E1VAG"><title>Distribution and habitat.</title><p><italic><tp:taxon-name><tp:taxon-name-part taxon-name-part-type="genus" reg="Camellia">Camellia</tp:taxon-name-part><tp:taxon-name-part taxon-name-part-type="species" reg="furfuracea">furfuracea</tp:taxon-name-part></tp:taxon-name></italic> is distributed in the evergreen forest, on slopes or along streams at elevations of 450–1800 m in China, Laos, Thailand (Fig. <xref ref-type="fig" rid="F2">2</xref>), and Vietnam.</p></tp:treatment-sec><tp:treatment-sec sec-type="material" id="SECID0EPWAG"><title>Additional specimens examined.</title><p><bold>Chanthaburi</bold>: Pong Nam Ron, Khao Soi Dao, ca. 1600 m, 23 January 1956, <italic>Smitinand 3242</italic> (BKF SN060898), 1100 m, 5 April 1974, <italic>Smitinand 11994</italic> (BKF SN060894), 1650 m, 9 February 1975, <italic>Smitinand 12023</italic> (BKF SN060895, BKF SN060896, P 04500286; Fig. <xref ref-type="fig" rid="F4">4</xref>); Soi Dao, Khao Soi Dao, 1300–1400 m, 12 December 1924, <italic>Kerr 9638</italic> (BK 203925, BM, C, K, P 04500307).</p></tp:treatment-sec><tp:treatment-sec sec-type="notes" id="SECID0EDXAG"><title>Notes.</title><p><italic><tp:taxon-name><tp:taxon-name-part taxon-name-part-type="genus" reg="Camellia">Camellia</tp:taxon-name-part><tp:taxon-name-part taxon-name-part-type="species" reg="furfuracea">furfuracea</tp:taxon-name-part></tp:taxon-name></italic> is absent in <xref ref-type="bibr" rid="B13">Keng (1972)</xref>. A specimen of <italic><tp:taxon-name><tp:taxon-name-part taxon-name-part-type="genus" reg="Camellia">C.</tp:taxon-name-part><tp:taxon-name-part taxon-name-part-type="species" reg="furfuracea">furfuracea</tp:taxon-name-part></tp:taxon-name></italic> collected in 1956, <italic>Smitinand 3242</italic> at BKF, was misidentified as <tp:taxon-name><tp:taxon-name-part taxon-name-part-type="genus" reg="Camellia">C.</tp:taxon-name-part><tp:taxon-name-part taxon-name-part-type="species" reg="oleifera">oleifera</tp:taxon-name-part><tp:taxon-name-part taxon-name-part-type="infraspecific-rank">var.</tp:taxon-name-part><tp:taxon-name-part taxon-name-part-type="variety" reg="confusa">confusa</tp:taxon-name-part></tp:taxon-name> by Keng in 1970. <xref ref-type="bibr" rid="B39">Zhao (2021)</xref> recognized six heterotypic synonyms of <italic><tp:taxon-name><tp:taxon-name-part taxon-name-part-type="genus" reg="Camellia">C.</tp:taxon-name-part><tp:taxon-name-part taxon-name-part-type="species" reg="furfuracea">furfuracea</tp:taxon-name-part></tp:taxon-name></italic> and referenced specimens from Thailand (listed above), which made the species a new record to the country. <italic><tp:taxon-name><tp:taxon-name-part taxon-name-part-type="genus" reg="Camellia">Camellia</tp:taxon-name-part><tp:taxon-name-part taxon-name-part-type="species" reg="furfuracea">furfuracea</tp:taxon-name-part></tp:taxon-name></italic> widely occurs in subtropical and tropical China and Indochina. It can be distinguished from <tp:taxon-name><tp:taxon-name-part taxon-name-part-type="genus" reg="Camellia">C.</tp:taxon-name-part><tp:taxon-name-part taxon-name-part-type="species" reg="kissi">kissi</tp:taxon-name-part><tp:taxon-name-part taxon-name-part-type="authority">Wall.</tp:taxon-name-part><tp:taxon-name-part taxon-name-part-type="infraspecific-rank">var.</tp:taxon-name-part><tp:taxon-name-part taxon-name-part-type="variety" reg="confusa">confusa</tp:taxon-name-part></tp:taxon-name> (Craib) T.L. Ming by its glabrous new branchlets, usually abaxially punctate leaves and apically divided ovary with distinct styles (Fig. <xref ref-type="fig" rid="F4">4</xref>), whereas the latter bears puberulous new branchlets, abaxially glabrous leaves and basally connate styles.</p></tp:treatment-sec><tp:treatment-sec><!--Section generated to contain objects referenced in tp:taxon-treatment.--><fig id="F2" position="float" orientation="portrait"><object-id xmlns:xlink="http://www.w3.org/1999/xlink" content-type="doi" xlink:type="simple">10.3897/phytokeys.239.113878.figure2</object-id><object-id xmlns:xlink="http://www.w3.org/1999/xlink" content-type="arpha" xlink:type="simple">30B8449E-6D4B-5BA6-9403-81AB2D150BA4</object-id><label>Figure 2.</label><caption><p>Distribution of <italic><tp:taxon-name><tp:taxon-name-part taxon-name-part-type="genus" reg="Camellia">Camellia</tp:taxon-name-part></tp:taxon-name></italic> taxa in Thailand: <italic><tp:taxon-name><tp:taxon-name-part taxon-name-part-type="genus" reg="Camellia">C.</tp:taxon-name-part><tp:taxon-name-part taxon-name-part-type="species" reg="caudata">caudata</tp:taxon-name-part></tp:taxon-name></italic> (Pink square), <italic><tp:taxon-name><tp:taxon-name-part taxon-name-part-type="genus" reg="Camellia">C.</tp:taxon-name-part><tp:taxon-name-part taxon-name-part-type="species" reg="connata">connata</tp:taxon-name-part></tp:taxon-name></italic> (Purple star), <italic><tp:taxon-name><tp:taxon-name-part taxon-name-part-type="genus" reg="Camellia">C.</tp:taxon-name-part><tp:taxon-name-part taxon-name-part-type="species" reg="furfuracea">furfuracea</tp:taxon-name-part></tp:taxon-name></italic> (Pink plus), <italic><tp:taxon-name><tp:taxon-name-part taxon-name-part-type="genus" reg="Camellia">C.</tp:taxon-name-part><tp:taxon-name-part taxon-name-part-type="species" reg="kissi">kissi</tp:taxon-name-part></tp:taxon-name></italic> (Blue dot), <tp:taxon-name><tp:taxon-name-part taxon-name-part-type="genus" reg="Camellia">C.</tp:taxon-name-part><tp:taxon-name-part taxon-name-part-type="species" reg="kissi">kissi</tp:taxon-name-part><tp:taxon-name-part taxon-name-part-type="infraspecific-rank">var.</tp:taxon-name-part><tp:taxon-name-part taxon-name-part-type="variety" reg="confusa">confusa</tp:taxon-name-part></tp:taxon-name> (Brown diamond), <italic><tp:taxon-name><tp:taxon-name-part taxon-name-part-type="genus" reg="Camellia">C.</tp:taxon-name-part><tp:taxon-name-part taxon-name-part-type="species" reg="laotica">laotica</tp:taxon-name-part></tp:taxon-name></italic> (Red star), <tp:taxon-name><tp:taxon-name-part taxon-name-part-type="genus" reg="Camellia">C.</tp:taxon-name-part><tp:taxon-name-part taxon-name-part-type="species" reg="sinensis">sinensis</tp:taxon-name-part><tp:taxon-name-part taxon-name-part-type="infraspecific-rank">var.</tp:taxon-name-part><tp:taxon-name-part taxon-name-part-type="variety" reg="assamica">assamica</tp:taxon-name-part></tp:taxon-name> (Green triangle), <italic><tp:taxon-name><tp:taxon-name-part taxon-name-part-type="genus" reg="Camellia">C.</tp:taxon-name-part><tp:taxon-name-part taxon-name-part-type="species" reg="suddeeana">suddeeana</tp:taxon-name-part></tp:taxon-name></italic> (Red dot) and <italic><tp:taxon-name><tp:taxon-name-part taxon-name-part-type="genus" reg="Camellia">C.</tp:taxon-name-part><tp:taxon-name-part taxon-name-part-type="species" reg="taliensis">taliensis</tp:taxon-name-part></tp:taxon-name></italic> (Blue plus).</p></caption><graphic xmlns:xlink="http://www.w3.org/1999/xlink" xlink:href="phytokeys-239-029_article-113878__-g002.jpg" position="float" orientation="portrait" xlink:type="simple" id="oo_996777.jpg"><uri content-type="original_file" xlink:type="simple">https://binary.pensoft.net/fig/996777</uri></graphic></fig></tp:treatment-sec><ref-list><ref id="B23"><mixed-citation xmlns:xlink="http://www.w3.org/1999/xlink" xlink:type="simple"><person-group><name name-style="western"><surname>Ming</surname><given-names>TL</given-names></name></person-group> (<year>2000</year>) <source>Monograph of the Genus <italic><tp:taxon-name><tp:taxon-name-part taxon-name-part-type="genus">Camellia</tp:taxon-name-part></tp:taxon-name></italic>.</source><publisher-name>Yunnan Science and Technology Press</publisher-name>, <publisher-loc>Kunming</publisher-loc>, <size units="page">352 pp</size>.</mixed-citation></ref><ref id="B13"><mixed-citation xmlns:xlink="http://www.w3.org/1999/xlink" xlink:type="simple"><person-group><name name-style="western"><surname>Keng</surname><given-names>H</given-names></name></person-group> (<year>1972</year>) <article-title><tp:taxon-name><tp:taxon-name-part taxon-name-part-type="family">Theaceae</tp:taxon-name-part></tp:taxon-name>.</article-title> In: <person-group><name name-style="western"><surname>Smitinand</surname><given-names>T</given-names></name><name name-style="western"><surname>Larsen</surname><given-names>K</given-names></name></person-group> (<role>Eds</role>) <issue-title>Flora of Thailand (Vol.</issue-title><source>2[2]). Tistr Press, Bangkok</source>, <fpage>142</fpage>–<lpage>158</lpage>.</mixed-citation></ref><ref id="B39"><mixed-citation xmlns:xlink="http://www.w3.org/1999/xlink" xlink:type="simple"><person-group><name name-style="western"><surname>Zhao</surname><given-names>DW</given-names></name></person-group> (<year>2021</year>) <article-title>Six new synonyms of <italic><tp:taxon-name><tp:taxon-name-part taxon-name-part-type="genus">Camellia</tp:taxon-name-part><tp:taxon-name-part taxon-name-part-type="species">furfuracea</tp:taxon-name-part></tp:taxon-name></italic> (<tp:taxon-name><tp:taxon-name-part taxon-name-part-type="family">Theaceae</tp:taxon-name-part></tp:taxon-name>).</article-title><source>Phytotaxa</source><volume>510</volume>(<issue>2</issue>): <fpage>193</fpage>–<lpage>195</lpage>. <ext-link xlink:href="10.11646/phytotaxa.510.2.9" ext-link-type="doi" xlink:type="simple">https://doi.org/10.11646/phytotaxa.510.2.9</ext-link></mixed-citation></ref></ref-list></tp:taxon-treatment>
