# Supplementary material for: ﻿Taxonomic revision of Camellia (Theaceae) in Thailand
Source: PhytoKeys. 2024 Mar 5;239:29–57. doi: 10.3897/phytokeys.239.113878 (PMC10933584; doi:10.3897/phytokeys.239.113878)
Supplement: XML Treatment for Camellia kissi [file phytokeys.239.113878-treatment4.xml]

<!DOCTYPE tp:taxon-treatment
  PUBLIC "-//TaxonX//DTD Taxonomic Treatment Publishing DTD v0 20100105//EN" "tax-treatment-NSO.dtd">
<tp:taxon-treatment xmlns:tp="http://www.plazi.org/taxpub"><tp:treatment-meta><kwd-group><label>Taxon classification</label><kwd>
                <named-content content-type="kingdom">Plantae</named-content>
              </kwd><kwd>
                <named-content content-type="order">Ericales</named-content>
              </kwd><kwd>
                <named-content content-type="family">Theaceae</named-content>
              </kwd></kwd-group><mixed-citation publication-type="journal"><person-group><name><surname>Zhao</surname><given-names>Dongwei</given-names></name></person-group><article-title>﻿Taxonomic revision of <italic><tp:taxon-name><tp:taxon-name-part taxon-name-part-type="genus" reg="Camellia">Camellia</tp:taxon-name-part></tp:taxon-name></italic> (<tp:taxon-name><tp:taxon-name-part taxon-name-part-type="family">Theaceae</tp:taxon-name-part></tp:taxon-name>) in Thailand</article-title><source>PhytoKeys</source><day>05</day><month>03</month><year>2024</year><volume>239</volume><fpage>29</fpage><lpage>57</lpage><pub-id pub-id-type="doi">10.3897/phytokeys.239.113878</pub-id></mixed-citation></tp:treatment-meta><tp:nomenclature><label>﻿4.</label><tp:taxon-name>
              <object-id xmlns:xlink="http://www.w3.org/1999/xlink" content-type="arpha" xlink:type="simple">F5C503E4-CB7F-5E4D-BA59-AEFD3BB55ED4</object-id>
              <tp:taxon-name-part taxon-name-part-type="genus" reg="Camellia">Camellia</tp:taxon-name-part>
              <tp:taxon-name-part taxon-name-part-type="species" reg="kissi">kissi</tp:taxon-name-part>
            </tp:taxon-name><tp:taxon-authority>Wall., Asiat. Reschs. 13: 429. 1820.</tp:taxon-authority><tp:nomenclature-citation-list><tp:nomenclature-citation><tp:taxon-name>
                  <tp:taxon-name-part taxon-name-part-type="genus" reg="Camellia"/>
                  <tp:taxon-name-part taxon-name-part-type="species" reg="keina"/>
                </tp:taxon-name><comment>= <tp:taxon-name><tp:taxon-name-part taxon-name-part-type="genus" reg="Camellia">Camellia</tp:taxon-name-part><tp:taxon-name-part taxon-name-part-type="species" reg="keina">keina</tp:taxon-name-part></tp:taxon-name> Buch.-Ham. ex D. Don, Prodr. Fl. Nepal. 224. 1825. Holotype: Nepal. Narain hetty, 9 September 1802, <italic>F. Buchanan-Hamilton s.n.</italic> (BM 000521691!). </comment></tp:nomenclature-citation><tp:nomenclature-citation><tp:taxon-name>
                  <tp:taxon-name-part taxon-name-part-type="genus" reg="Camellia"/>
                  <tp:taxon-name-part taxon-name-part-type="species" reg="symplocifolia"/>
                </tp:taxon-name><comment>= <tp:taxon-name><tp:taxon-name-part taxon-name-part-type="genus" reg="Camellia">Camellia</tp:taxon-name-part><tp:taxon-name-part taxon-name-part-type="species" reg="symplocifolia">symplocifolia</tp:taxon-name-part></tp:taxon-name> Griff., Itin. Pl. Khasyah Mts. 40, No. 652. 1848. Lectotype (designated by <xref ref-type="bibr" rid="B41">Zhao [2022b</xref>: 16]): India. Khasya Hills, <italic>W. Griffith s.n.</italic> (TCD 0018254!). </comment></tp:nomenclature-citation><tp:nomenclature-citation><tp:taxon-name>
                  <tp:taxon-name-part taxon-name-part-type="genus" reg="Thea"/>
                </tp:taxon-name><comment>= <tp:taxon-name><tp:taxon-name-part taxon-name-part-type="genus" reg="Thea">Thea</tp:taxon-name-part></tp:taxon-name> bachmaensis Gagnep., Notul. Syst. (Paris) 10: 124. 1942. Lectotype (first-step designated by <xref ref-type="bibr" rid="B29">Sealy [1958</xref>: 199]; second-step designated by <xref ref-type="bibr" rid="B45">Zhao et al. [2017a</xref>: 173]): Vietnam. [Thua Thien Hue]: Núi Bach Ma Station d’altitude de Huê, 1400–1500 m, 12 December 1940, <italic>E. Poilane 31118</italic> (P 01903389! Image: <ext-link xmlns:xlink="http://www.w3.org/1999/xlink" xlink:href="https://science.mnhn.fr/institution/mnhn/collection/p/item/p01903389" ext-link-type="uri" xlink:type="simple">https://science.mnhn.fr/institution/mnhn/collection/p/item/p01903389</ext-link>). </comment></tp:nomenclature-citation><tp:nomenclature-citation><tp:taxon-name>
                  <tp:taxon-name-part taxon-name-part-type="genus" reg="Thea"/>
                </tp:taxon-name><comment>= <tp:taxon-name><tp:taxon-name-part taxon-name-part-type="genus" reg="Thea">Thea</tp:taxon-name-part></tp:taxon-name> brachystemon Gagnep., Notul. Syst. (Paris) 10: 125. 1942. Lectotype (designated by <xref ref-type="bibr" rid="B45">Zhao et al. [2017a</xref>: 173]): Laos. [Attapeu]: entre Nong Met et B. Thuôt, plateau des Boloven, 8 October 1928, <italic>E. Poilane 15908</italic> (P 01903386! Image: <ext-link xmlns:xlink="http://www.w3.org/1999/xlink" xlink:href="https://science.mnhn.fr/institution/mnhn/collection/p/item/p01903386" ext-link-type="uri" xlink:type="simple">https://science.mnhn.fr/institution/mnhn/collection/p/item/p01903386</ext-link>). </comment></tp:nomenclature-citation><tp:nomenclature-citation><tp:taxon-name>
                  <tp:taxon-name-part taxon-name-part-type="genus" reg="Theopsis"/>
                  <tp:taxon-name-part taxon-name-part-type="species" reg="euonymifolia"/>
                </tp:taxon-name><comment>= <tp:taxon-name><tp:taxon-name-part taxon-name-part-type="genus" reg="Theopsis">Theopsis</tp:taxon-name-part><tp:taxon-name-part taxon-name-part-type="species" reg="euonymifolia">euonymifolia</tp:taxon-name-part></tp:taxon-name> Hu, Acta Phytotax. Sin. 10(2): 140. 1965. Holotype: China. Yunnan: Pu’er, Jingdong, 1050 m, 13 December 1939, <italic>M.G. Li 1506</italic> (KUN 1206027!). </comment></tp:nomenclature-citation><tp:nomenclature-citation><tp:taxon-name>
                  <tp:taxon-name-part taxon-name-part-type="genus" reg="Camellia"/>
                  <tp:taxon-name-part taxon-name-part-type="species" reg="thailandica"/>
                </tp:taxon-name><comment>= <tp:taxon-name><tp:taxon-name-part taxon-name-part-type="genus" reg="Camellia">Camellia</tp:taxon-name-part><tp:taxon-name-part taxon-name-part-type="species" reg="thailandica">thailandica</tp:taxon-name-part></tp:taxon-name> Hung T. Chang &amp; S.X. Ren, Acta Sci. Nat. Univ. Sunyatseni 30(1): 67. 1991. Holotype: Thailand. Khao Yai National Park, Khao Khieo, <named-content xmlns:xlink="http://www.w3.org/1999/xlink" content-type="dwc:verbatimCoordinates" xlink:type="simple"><named-content content-type="geo-json" specific-use="{&#34;type&#34;:&#34;Point&#34;,&#34;coordinates&#34;:[101.366667,14.350000]}" id="NCID0EUABG" xlink:type="simple">14°21'N, 101°22'E</named-content></named-content>, 1200–1300 m, 29 October 1970, <italic>C. Charoenphol et al. 4205</italic> (MO; isotypes BKF!, C!, K!). </comment></tp:nomenclature-citation><tp:nomenclature-citation><tp:taxon-name>
                  <tp:taxon-name-part taxon-name-part-type="genus" reg="Camellia"/>
                  <tp:taxon-name-part taxon-name-part-type="species" reg="ligustrina"/>
                </tp:taxon-name><comment>= <tp:taxon-name><tp:taxon-name-part taxon-name-part-type="genus" reg="Camellia">Camellia</tp:taxon-name-part><tp:taxon-name-part taxon-name-part-type="species" reg="ligustrina">ligustrina</tp:taxon-name-part></tp:taxon-name> Orel, Curry &amp; Luu, Novon 23(3): 310. 2014. Holotype: Vietnam. Lam Dong: Mount Lang Biang, 1850 m, 16 December 2011, <italic>G. Orel &amp; A.S. Curry 0734</italic> (NSW 900397, image!). </comment></tp:nomenclature-citation><tp:nomenclature-citation><tp:taxon-name>
                  <tp:taxon-name-part taxon-name-part-type="genus" reg="Camellia"/>
                  <tp:taxon-name-part taxon-name-part-type="species" reg="cuongiana"/>
                </tp:taxon-name><comment>= <tp:taxon-name><tp:taxon-name-part taxon-name-part-type="genus" reg="Camellia">Camellia</tp:taxon-name-part><tp:taxon-name-part taxon-name-part-type="species" reg="cuongiana">cuongiana</tp:taxon-name-part></tp:taxon-name> Orel &amp; Curry, Pursuit Hidden Camellias Vietnam China 180. 2015. Holotype: Vietnam. Lam Dong: Bidoup-Nui Ba National Park, 5 November 2012, <italic>G. Orel et al. 0721</italic> (NSW 901040, image!). </comment></tp:nomenclature-citation></tp:nomenclature-citation-list></tp:nomenclature><tp:treatment-sec sec-type="type material" id="SECID0EPCBG"><title>Type material.</title><p><bold><italic>Holotype</italic></bold>: NEPAL. 1818, <italic>Gardner s.n.</italic> (BM 000948697!).</p></tp:treatment-sec><ref-list><ref id="B41"><mixed-citation xmlns:xlink="http://www.w3.org/1999/xlink" xlink:type="simple"><person-group><name name-style="western"><surname>Zhao</surname><given-names>DW</given-names></name></person-group> (<year>2022b</year>) <article-title>Typification of six names in <italic><tp:taxon-name><tp:taxon-name-part taxon-name-part-type="genus">Camellia</tp:taxon-name-part></tp:taxon-name></italic> (<tp:taxon-name><tp:taxon-name-part taxon-name-part-type="family">Theaceae</tp:taxon-name-part></tp:taxon-name>).</article-title><source>PhytoKeys</source><volume>201</volume>: <fpage>15</fpage>–<lpage>22</lpage>. <ext-link xlink:href="10.3897/phytokeys.201.84699" ext-link-type="doi" xlink:type="simple">https://doi.org/10.3897/phytokeys.201.84699</ext-link></mixed-citation></ref><ref id="B29"><mixed-citation xmlns:xlink="http://www.w3.org/1999/xlink" xlink:type="simple"><person-group><name name-style="western"><surname>Sealy</surname><given-names>JR</given-names></name></person-group> (<year>1958</year>) <source>A Revision of the Genus <italic><tp:taxon-name><tp:taxon-name-part taxon-name-part-type="genus">Camellia</tp:taxon-name-part></tp:taxon-name></italic>.</source><publisher-name>The Royal Horticultural Society</publisher-name>, <publisher-loc>London</publisher-loc>, <size units="page">239 pp</size>.</mixed-citation></ref><ref id="B45"><mixed-citation xmlns:xlink="http://www.w3.org/1999/xlink" xlink:type="simple"><person-group><name name-style="western"><surname>Zhao</surname><given-names>DW</given-names></name><name name-style="western"><surname>Parnell</surname><given-names>JAN</given-names></name><name name-style="western"><surname>Hodkinson</surname><given-names>TR</given-names></name></person-group> (<year>2017a</year>) <article-title>Typification of names in the genus <italic><tp:taxon-name><tp:taxon-name-part taxon-name-part-type="genus">Camellia</tp:taxon-name-part></tp:taxon-name></italic> (<tp:taxon-name><tp:taxon-name-part taxon-name-part-type="family">Theaceae</tp:taxon-name-part></tp:taxon-name>).</article-title><source>Phytotaxa</source><volume>292</volume>(<issue>2</issue>): <fpage>171</fpage>–<lpage>179</lpage>. <ext-link xlink:href="10.11646/phytotaxa.292.2.4" ext-link-type="doi" xlink:type="simple">https://doi.org/10.11646/phytotaxa.292.2.4</ext-link></mixed-citation></ref></ref-list></tp:taxon-treatment>
