# Supplementary material for: ﻿Taxonomic revision of Camellia (Theaceae) in Thailand
Source: PhytoKeys. 2024 Mar 5;239:29–57. doi: 10.3897/phytokeys.239.113878 (PMC10933584; doi:10.3897/phytokeys.239.113878)
Supplement: XML Treatment for Camellia kissi var. confusa [file phytokeys.239.113878-treatment6.xml]

<!DOCTYPE tp:taxon-treatment
  PUBLIC "-//TaxonX//DTD Taxonomic Treatment Publishing DTD v0 20100105//EN" "tax-treatment-NSO.dtd">
<tp:taxon-treatment xmlns:tp="http://www.plazi.org/taxpub"><tp:treatment-meta><kwd-group><label>Taxon classification</label><kwd>
                <named-content content-type="kingdom">Plantae</named-content>
              </kwd><kwd>
                <named-content content-type="order">Ericales</named-content>
              </kwd><kwd>
                <named-content content-type="family">Theaceae</named-content>
              </kwd></kwd-group><mixed-citation publication-type="journal"><person-group><name><surname>Zhao</surname><given-names>Dongwei</given-names></name></person-group><article-title>﻿Taxonomic revision of <italic><tp:taxon-name><tp:taxon-name-part taxon-name-part-type="genus" reg="Camellia">Camellia</tp:taxon-name-part></tp:taxon-name></italic> (<tp:taxon-name><tp:taxon-name-part taxon-name-part-type="family">Theaceae</tp:taxon-name-part></tp:taxon-name>) in Thailand</article-title><source>PhytoKeys</source><day>05</day><month>03</month><year>2024</year><volume>239</volume><fpage>29</fpage><lpage>57</lpage><pub-id pub-id-type="doi">10.3897/phytokeys.239.113878</pub-id></mixed-citation></tp:treatment-meta><tp:nomenclature><label>﻿4b.</label><tp:taxon-name>
              <object-id xmlns:xlink="http://www.w3.org/1999/xlink" content-type="arpha" xlink:type="simple">D8393636-E685-5206-BEE0-03EFAB914C4C</object-id>
              <tp:taxon-name-part taxon-name-part-type="genus" reg="Camellia">Camellia</tp:taxon-name-part>
              <tp:taxon-name-part taxon-name-part-type="species" reg="kissi">kissi</tp:taxon-name-part>
              <tp:taxon-name-part taxon-name-part-type="infraspecific-rank">var.</tp:taxon-name-part>
              <tp:taxon-name-part taxon-name-part-type="variety" reg="confusa">confusa</tp:taxon-name-part>
            </tp:taxon-name><tp:taxon-authority>(Craib) T.L. Ming, Fl. Yunnan. 8: 300. 1997.</tp:taxon-authority><tp:nomenclature-citation-list><tp:nomenclature-citation><tp:taxon-name>
                  <tp:taxon-name-part taxon-name-part-type="genus" reg="Thea"/>
                  <tp:taxon-name-part taxon-name-part-type="species" reg="confusa"/>
                </tp:taxon-name><comment>≡ <tp:taxon-name><tp:taxon-name-part taxon-name-part-type="genus" reg="Thea">Thea</tp:taxon-name-part><tp:taxon-name-part taxon-name-part-type="species" reg="confusa">confusa</tp:taxon-name-part></tp:taxon-name> Craib, Bull. Misc. Inform. Kew (1): 5 1914. Lectotype (first-step designated by <xref ref-type="bibr" rid="B9">Craib [1925</xref>: 131]; second-step designated by <xref ref-type="bibr" rid="B45">Zhao et al. [2017a</xref>: 174]): THAILAND. Chiang Mai: Doi Suthep, 1200–1500 m, 31 October 1909, <italic>A.F.G. Kerr 889</italic> (K 000704304!). </comment></tp:nomenclature-citation></tp:nomenclature-citation-list></tp:nomenclature><tp:treatment-sec sec-type="description" id="SECID0ECTBG"><title>Description.</title><p>Trees or shrubs up to 12 m tall. <bold><italic>New branchlets</italic></bold> puberulous; <bold><italic>terminal buds</italic></bold> puberulous or glabrous. <bold><italic>Petioles</italic></bold> 5–15 mm long, puberulous; <bold><italic>leaf blades</italic></bold> elliptic, obovate, oblong or ligulate, 5.5–13 × 2–4.5 cm, coriaceous, abaxially yellowish green and glabrous, adaxially dark green, hirsute along midrib, midrib abaxially elevated and adaxially slightly impressed or flat, secondary veins 7–11 on each side of midrib, flat or obscure on both surfaces, base attenuate, cuneate or rounded, margin sparsely serrate, apex attenuate, acute, acuminate or caudate. <bold><italic>Flowers</italic></bold> solitary, 4.5–10 cm in diam., subsessile. <bold><italic>Bracteoles</italic></bold> and <bold><italic>sepals</italic></bold> 6–8, caducous, crescent to broadly ovate, 1.5–20 × 3–10 mm, abaxially glabrous, puberulous or pubescent, adaxially glabrous, margin ciliolate. <bold><italic>Petals</italic></bold> 6–8 in 1–2 whorls, white, elliptic or obovate, 2.5–5.5 × 1.5–4 cm, abaxially glabrous, puberulous or pubescent at apex, adaxially glabrous, apex bilobed. <bold><italic>Stamens</italic></bold> numerous, 1–1.5 cm long; filaments yellow, glabrous, basally connate for 2–3 mm. <bold><italic>Ovary</italic></bold> globose, pubescent. <bold><italic>Styles</italic></bold> 3(–4), basally connate or distinct, 8–12 mm long, basally pubescent and gradually becoming glabrous apically. <bold><italic>Capsule</italic></bold> globose or oblate, 2.5–6 cm in diam., 2–5 cm in height, 1–3-loculed with 1–3 seeds; pericarp 2–8 mm thick. <bold><italic>Seeds</italic></bold> brown or fuscous, hemispherical, polyhedral or globose, 1.5–2.5 cm in diam., glabrous Fig. <xref ref-type="fig" rid="F6">6</xref>.</p><fig id="F6" position="float" orientation="portrait"><object-id xmlns:xlink="http://www.w3.org/1999/xlink" content-type="doi" xlink:type="simple">10.3897/phytokeys.239.113878.figure6</object-id><object-id xmlns:xlink="http://www.w3.org/1999/xlink" content-type="arpha" xlink:type="simple">C1CDA348-13D7-59B7-8697-D750C591D8EB</object-id><label>Figure 6.</label><caption><p><tp:taxon-name><tp:taxon-name-part taxon-name-part-type="genus" reg="Camellia">Camellia</tp:taxon-name-part><tp:taxon-name-part taxon-name-part-type="species" reg="kissi">kissi</tp:taxon-name-part><tp:taxon-name-part taxon-name-part-type="infraspecific-rank">var.</tp:taxon-name-part><tp:taxon-name-part taxon-name-part-type="variety" reg="confusa">confusa</tp:taxon-name-part></tp:taxon-name><bold>A</bold> habitat <bold>B</bold> branchlets with flowers, flower buds and caducous fruits <bold>C, D</bold> branchlet with flower <bold>E</bold> a pedicel and gynoecium. Scale bars: 2 cm (<bold>D</bold>); 1 cm (<bold>E</bold>). The minimum graduation of the rulers in <bold>B, C</bold> represents 1 mm.</p></caption><graphic xmlns:xlink="http://www.w3.org/1999/xlink" xlink:href="phytokeys-239-029_article-113878__-g006.jpg" position="float" orientation="portrait" xlink:type="simple" id="oo_996781.jpg"><uri content-type="original_file" xlink:type="simple">https://binary.pensoft.net/fig/996781</uri></graphic></fig></tp:treatment-sec><tp:treatment-sec sec-type="phenology" id="SECID0E6VBG"><title>Phenology.</title><p>Flowering October–January, fruiting December–September.</p></tp:treatment-sec><tp:treatment-sec sec-type="distribution" id="SECID0EEWBG"><title>Distribution and habitat.</title><p><tp:taxon-name><tp:taxon-name-part taxon-name-part-type="genus" reg="Camellia">Camellia</tp:taxon-name-part><tp:taxon-name-part taxon-name-part-type="species" reg="kissi">kissi</tp:taxon-name-part><tp:taxon-name-part taxon-name-part-type="infraspecific-rank">var.</tp:taxon-name-part><tp:taxon-name-part taxon-name-part-type="variety" reg="confusa">confusa</tp:taxon-name-part></tp:taxon-name> is distributed in the evergreen forest at elevations of 350–1700 m in China, Laos, Myanmar, Thailand (Fig. <xref ref-type="fig" rid="F2">2</xref>) and Vietnam.</p></tp:treatment-sec><tp:treatment-sec sec-type="material" id="SECID0E6WBG"><title>Additional specimens examined.</title><p><bold>Chiang Mai</bold>: Chom Thong, Ban Pha Mon, 900 m, 31 May 1979, <italic>Vidal &amp; Vidal 6247C</italic> (K); Doi Inthanon, <named-content xmlns:xlink="http://www.w3.org/1999/xlink" content-type="dwc:verbatimCoordinates" xlink:type="simple"><named-content content-type="geo-json" specific-use="{&#34;type&#34;:&#34;Point&#34;,&#34;coordinates&#34;:[98.416667,18.666667]}" id="NCID0EMXBG" xlink:type="simple">18°40'N, 98°25'E</named-content></named-content>, 1400 m, 3 January 1975, <italic>Geesink et al. 8045</italic> (BKF SN060804, C), 1680 m, 19 December 1983, <italic>Fukuoka &amp; Ito T-35316</italic> (BKF SN060813), 1700 m, 18 November 1998, <italic>Hara et al. C002</italic> (BKF SN173305) &amp; <italic>C044</italic> (BKF SN173303), road to Khun Wang, 1310 m, 24 October 2000, <italic>Chayamarit et al. 2204</italic> (BKF SN173163); Fang, Doi Ang Khang, 1490 m, 8 December 1934, <italic>Garrett 905</italic> (BKF SN060834, E 00681092, K); Mae Cham, Mae Sanga, 1300 m, 6 May 2000, <italic>Sangnin &amp; Sillapasuwan 3346</italic> (BKF SN138882), between 34 and 35 km, on the road to Mae Aum Watershed Management Station, <named-content xmlns:xlink="http://www.w3.org/1999/xlink" content-type="dwc:verbatimCoordinates" xlink:type="simple"><named-content content-type="geo-json" specific-use="{&#34;type&#34;:&#34;Point&#34;,&#34;coordinates&#34;:[98.505278,18.508333]}" id="NCID0ECYBG" xlink:type="simple">18°30'30"N, 98°30'19"E</named-content></named-content>, 1636 m, 12 November 2015, <italic>Zhao et al. 83</italic> (BKF, KUN, TCD); Mueang Chiang Mai, Doi Suthep, ca. 1600 m, 22 December 1920, <italic>Kerr 4680</italic> (BK 203745), 1300 m, 20 February 1959, <italic>Sørensen et al. 6967</italic> (BKF SN060827, C, K), ca. 900 m, 17 November 1922, <italic>Kerr 6676</italic> (BK 203730, BM, K) &amp; <italic>6676A</italic> (BK 203741, BM, E 00681089, K), 1050 m, 7 November 1987, <italic>Maxwell 87-1379</italic> (BKF SN060825); east side of Doi Pui at the Chang Kian Agricultural Station, 1350 m, 24 November 1988, <italic>Maxwell 87-1351</italic> (BKF SN060851); Samoeng, Samoeng Tai, Ban Pa Kar, 1424 m, 24 June 2008, <italic>Jatupol 08-233</italic> (QBG 35892).</p><p><bold>Loei</bold>: Phu Kradueng, top area of Phu Kradueng, 1200–1300 m, 19 December 1982, <italic>Koyama et al. T-31384</italic> (BKF SN060872); Phu Ruea, 13 December 1966, <italic>Umpai 311</italic> (BK 203736); Phu Luang, <named-content xmlns:xlink="http://www.w3.org/1999/xlink" content-type="dwc:verbatimCoordinates" xlink:type="simple"><named-content content-type="geo-json" specific-use="{&#34;type&#34;:&#34;Point&#34;,&#34;coordinates&#34;:[101.518889,17.283889]}" id="NCID0ECZBG" xlink:type="simple">17°17'2"N, 101°31'8"E</named-content></named-content>, 1440 m, 3 November 2015, <italic>Zhao et al. 26, 27, 32</italic> (BKF, KUN, TCD) &amp; <italic>33</italic> (TCD); Wang Saphung, Phu Luang, 900–1000 m, 15 November 1968, <italic>Chermsirivathana 1057</italic> (BK 203722); 1410 m, 13 May 1998, <italic>Chayamarit et al. 1357</italic> (BKF).</p><p><bold>Nan</bold>: Pua, Doi Phu Kha, 1100 m, 17 August 1995, <italic>Pooma 1104</italic> (BKF SN167083), <named-content xmlns:xlink="http://www.w3.org/1999/xlink" content-type="dwc:verbatimCoordinates" xlink:type="simple"><named-content content-type="geo-json" specific-use="{&#34;type&#34;:&#34;Point&#34;,&#34;coordinates&#34;:[101.083333,19.216667]}" id="NCID0EYZBG" xlink:type="simple">19°13'N, 101°5'E</named-content></named-content>, 1500 m, 8 October 1998, <italic>Srisanga 293</italic> (QBG 12268) &amp; <italic>294</italic> (QBG 12269).</p><p><bold>Sakon Nakhon</bold>: Phu Phan, ca. <named-content xmlns:xlink="http://www.w3.org/1999/xlink" content-type="dwc:verbatimCoordinates" xlink:type="simple"><named-content content-type="geo-json" specific-use="{&#34;type&#34;:&#34;Point&#34;,&#34;coordinates&#34;:[104.000000,17.000000]}" id="NCID0EH1BG" xlink:type="simple">17°N, 104°E</named-content></named-content>, 380–450 m, 12 November 1984, <italic>Murata et al. T-51155</italic> (BKF SN115022); Huai Lub Num Lud, 9 March 1996, <italic>Puudjaa 195</italic> (BKF SN091534).</p><p><bold>Sukhothai</bold>: Khiri Mat, Kao Luang, ca. 1000 m, 2 May 1922, <italic>Kerr 5917</italic> (BK 203747).</p></tp:treatment-sec><tp:treatment-sec sec-type="notes" id="SECID0EV1BG"><title>Notes.</title><p>The variety usually bears a larger flower and a thicker pericarp than <tp:taxon-name><tp:taxon-name-part taxon-name-part-type="genus" reg="Camellia">C.</tp:taxon-name-part><tp:taxon-name-part taxon-name-part-type="species" reg="kissi">kissi</tp:taxon-name-part><tp:taxon-name-part taxon-name-part-type="infraspecific-rank">var.</tp:taxon-name-part><tp:taxon-name-part taxon-name-part-type="variety" reg="kissi">kissi</tp:taxon-name-part></tp:taxon-name> (Figs <xref ref-type="fig" rid="F5">5</xref>, <xref ref-type="fig" rid="F6">6</xref>; also see the key above). It is sometimes difficult to distinguish them because the size of flowers and fruits can vary gradually in the forests. However, the taxonomic treatment of two varieties suggested by <xref ref-type="bibr" rid="B23">Ming (2000)</xref> is provisionally followed here before more data, especially those of population genetics, are available.</p></tp:treatment-sec><tp:treatment-sec><!--Section generated to contain objects referenced in tp:taxon-treatment.--><fig id="F2" position="float" orientation="portrait"><object-id xmlns:xlink="http://www.w3.org/1999/xlink" content-type="doi" xlink:type="simple">10.3897/phytokeys.239.113878.figure2</object-id><object-id xmlns:xlink="http://www.w3.org/1999/xlink" content-type="arpha" xlink:type="simple">30B8449E-6D4B-5BA6-9403-81AB2D150BA4</object-id><label>Figure 2.</label><caption><p>Distribution of <italic><tp:taxon-name><tp:taxon-name-part taxon-name-part-type="genus" reg="Camellia">Camellia</tp:taxon-name-part></tp:taxon-name></italic> taxa in Thailand: <italic><tp:taxon-name><tp:taxon-name-part taxon-name-part-type="genus" reg="Camellia">C.</tp:taxon-name-part><tp:taxon-name-part taxon-name-part-type="species" reg="caudata">caudata</tp:taxon-name-part></tp:taxon-name></italic> (Pink square), <italic><tp:taxon-name><tp:taxon-name-part taxon-name-part-type="genus" reg="Camellia">C.</tp:taxon-name-part><tp:taxon-name-part taxon-name-part-type="species" reg="connata">connata</tp:taxon-name-part></tp:taxon-name></italic> (Purple star), <italic><tp:taxon-name><tp:taxon-name-part taxon-name-part-type="genus" reg="Camellia">C.</tp:taxon-name-part><tp:taxon-name-part taxon-name-part-type="species" reg="furfuracea">furfuracea</tp:taxon-name-part></tp:taxon-name></italic> (Pink plus), <italic><tp:taxon-name><tp:taxon-name-part taxon-name-part-type="genus" reg="Camellia">C.</tp:taxon-name-part><tp:taxon-name-part taxon-name-part-type="species" reg="kissi">kissi</tp:taxon-name-part></tp:taxon-name></italic> (Blue dot), <tp:taxon-name><tp:taxon-name-part taxon-name-part-type="genus" reg="Camellia">C.</tp:taxon-name-part><tp:taxon-name-part taxon-name-part-type="species" reg="kissi">kissi</tp:taxon-name-part><tp:taxon-name-part taxon-name-part-type="infraspecific-rank">var.</tp:taxon-name-part><tp:taxon-name-part taxon-name-part-type="variety" reg="confusa">confusa</tp:taxon-name-part></tp:taxon-name> (Brown diamond), <italic><tp:taxon-name><tp:taxon-name-part taxon-name-part-type="genus" reg="Camellia">C.</tp:taxon-name-part><tp:taxon-name-part taxon-name-part-type="species" reg="laotica">laotica</tp:taxon-name-part></tp:taxon-name></italic> (Red star), <tp:taxon-name><tp:taxon-name-part taxon-name-part-type="genus" reg="Camellia">C.</tp:taxon-name-part><tp:taxon-name-part taxon-name-part-type="species" reg="sinensis">sinensis</tp:taxon-name-part><tp:taxon-name-part taxon-name-part-type="infraspecific-rank">var.</tp:taxon-name-part><tp:taxon-name-part taxon-name-part-type="variety" reg="assamica">assamica</tp:taxon-name-part></tp:taxon-name> (Green triangle), <italic><tp:taxon-name><tp:taxon-name-part taxon-name-part-type="genus" reg="Camellia">C.</tp:taxon-name-part><tp:taxon-name-part taxon-name-part-type="species" reg="suddeeana">suddeeana</tp:taxon-name-part></tp:taxon-name></italic> (Red dot) and <italic><tp:taxon-name><tp:taxon-name-part taxon-name-part-type="genus" reg="Camellia">C.</tp:taxon-name-part><tp:taxon-name-part taxon-name-part-type="species" reg="taliensis">taliensis</tp:taxon-name-part></tp:taxon-name></italic> (Blue plus).</p></caption><graphic xmlns:xlink="http://www.w3.org/1999/xlink" xlink:href="phytokeys-239-029_article-113878__-g002.jpg" position="float" orientation="portrait" xlink:type="simple" id="oo_996777.jpg"><uri content-type="original_file" xlink:type="simple">https://binary.pensoft.net/fig/996777</uri></graphic></fig><fig id="F5" position="float" orientation="portrait"><object-id xmlns:xlink="http://www.w3.org/1999/xlink" content-type="doi" xlink:type="simple">10.3897/phytokeys.239.113878.figure5</object-id><object-id xmlns:xlink="http://www.w3.org/1999/xlink" content-type="arpha" xlink:type="simple">95E18F43-5A62-5C92-8EB3-557A0FDD3645</object-id><label>Figure 5.</label><caption><p><italic><tp:taxon-name><tp:taxon-name-part taxon-name-part-type="genus" reg="Camellia">Camellia</tp:taxon-name-part><tp:taxon-name-part taxon-name-part-type="species" reg="kissi">kissi</tp:taxon-name-part></tp:taxon-name></italic><bold>A</bold> habitat <bold>B, C</bold> branches with flowers <bold>D</bold> a dissected flower <bold>E</bold> a mature fruit with a single seed. Scale bars: 5 cm (<bold>B</bold>); 1 cm (<bold>D, E</bold>). The minimum graduation of the ruler in <bold>C</bold> represents 1 mm.</p></caption><graphic xmlns:xlink="http://www.w3.org/1999/xlink" xlink:href="phytokeys-239-029_article-113878__-g005.jpg" position="float" orientation="portrait" xlink:type="simple" id="oo_996780.jpg"><uri content-type="original_file" xlink:type="simple">https://binary.pensoft.net/fig/996780</uri></graphic></fig></tp:treatment-sec><ref-list><ref id="B9"><mixed-citation xmlns:xlink="http://www.w3.org/1999/xlink" xlink:type="simple"><person-group><name name-style="western"><surname>Craib</surname><given-names>WG</given-names></name></person-group> (<year>1925</year>) <source>Florae Siamensis Enumeratio: A List of the Plants Known from Siam with Records of Their Occurrence.</source><publisher-name>Siam Society</publisher-name>, <publisher-loc>Bangkok</publisher-loc>, <size units="page">809 pp</size>.</mixed-citation></ref><ref id="B45"><mixed-citation xmlns:xlink="http://www.w3.org/1999/xlink" xlink:type="simple"><person-group><name name-style="western"><surname>Zhao</surname><given-names>DW</given-names></name><name name-style="western"><surname>Parnell</surname><given-names>JAN</given-names></name><name name-style="western"><surname>Hodkinson</surname><given-names>TR</given-names></name></person-group> (<year>2017a</year>) <article-title>Typification of names in the genus <italic><tp:taxon-name><tp:taxon-name-part taxon-name-part-type="genus">Camellia</tp:taxon-name-part></tp:taxon-name></italic> (<tp:taxon-name><tp:taxon-name-part taxon-name-part-type="family">Theaceae</tp:taxon-name-part></tp:taxon-name>).</article-title><source>Phytotaxa</source><volume>292</volume>(<issue>2</issue>): <fpage>171</fpage>–<lpage>179</lpage>. <ext-link xlink:href="10.11646/phytotaxa.292.2.4" ext-link-type="doi" xlink:type="simple">https://doi.org/10.11646/phytotaxa.292.2.4</ext-link></mixed-citation></ref><ref id="B23"><mixed-citation xmlns:xlink="http://www.w3.org/1999/xlink" xlink:type="simple"><person-group><name name-style="western"><surname>Ming</surname><given-names>TL</given-names></name></person-group> (<year>2000</year>) <source>Monograph of the Genus <italic><tp:taxon-name><tp:taxon-name-part taxon-name-part-type="genus">Camellia</tp:taxon-name-part></tp:taxon-name></italic>.</source><publisher-name>Yunnan Science and Technology Press</publisher-name>, <publisher-loc>Kunming</publisher-loc>, <size units="page">352 pp</size>.</mixed-citation></ref></ref-list></tp:taxon-treatment>
