# Supplementary material for: ﻿Taxonomic revision of Camellia (Theaceae) in Thailand
Source: PhytoKeys. 2024 Mar 5;239:29–57. doi: 10.3897/phytokeys.239.113878 (PMC10933584; doi:10.3897/phytokeys.239.113878)
Supplement: XML Treatment for Camellia laotica [file phytokeys.239.113878-treatment7.xml]

<!DOCTYPE tp:taxon-treatment
  PUBLIC "-//TaxonX//DTD Taxonomic Treatment Publishing DTD v0 20100105//EN" "tax-treatment-NSO.dtd">
<tp:taxon-treatment xmlns:tp="http://www.plazi.org/taxpub"><tp:treatment-meta><kwd-group><label>Taxon classification</label><kwd>
                <named-content content-type="kingdom">Plantae</named-content>
              </kwd><kwd>
                <named-content content-type="order">Ericales</named-content>
              </kwd><kwd>
                <named-content content-type="family">Theaceae</named-content>
              </kwd></kwd-group><mixed-citation publication-type="journal"><person-group><name><surname>Zhao</surname><given-names>Dongwei</given-names></name></person-group><article-title>﻿Taxonomic revision of <italic><tp:taxon-name><tp:taxon-name-part taxon-name-part-type="genus" reg="Camellia">Camellia</tp:taxon-name-part></tp:taxon-name></italic> (<tp:taxon-name><tp:taxon-name-part taxon-name-part-type="family">Theaceae</tp:taxon-name-part></tp:taxon-name>) in Thailand</article-title><source>PhytoKeys</source><day>05</day><month>03</month><year>2024</year><volume>239</volume><fpage>29</fpage><lpage>57</lpage><pub-id pub-id-type="doi">10.3897/phytokeys.239.113878</pub-id></mixed-citation></tp:treatment-meta><tp:nomenclature><label>﻿5.</label><tp:taxon-name>
              <object-id xmlns:xlink="http://www.w3.org/1999/xlink" content-type="arpha" xlink:type="simple">08888844-CD2E-5830-B497-73801AD19301</object-id>
              <tp:taxon-name-part taxon-name-part-type="genus" reg="Camellia">Camellia</tp:taxon-name-part>
              <tp:taxon-name-part taxon-name-part-type="species" reg="laotica">laotica</tp:taxon-name-part>
            </tp:taxon-name><tp:taxon-authority>(Gagnep.) T.L. Ming, Acta Bot. Yunnan. 21(2): 153. 1999.</tp:taxon-authority><tp:nomenclature-citation-list><tp:nomenclature-citation><tp:taxon-name>
                  <tp:taxon-name-part taxon-name-part-type="genus" reg="Thea"/>
                  <tp:taxon-name-part taxon-name-part-type="species" reg="laotica"/>
                </tp:taxon-name><comment>≡ <tp:taxon-name><tp:taxon-name-part taxon-name-part-type="genus" reg="Thea">Thea</tp:taxon-name-part><tp:taxon-name-part taxon-name-part-type="species" reg="laotica">laotica</tp:taxon-name-part></tp:taxon-name> Gagnep., Notul. Syst. (Paris) 10: 128. 1942. Lectotype (first-step designated by <xref ref-type="bibr" rid="B29">Sealy [1958</xref>: 222]; second-step designated by <xref ref-type="bibr" rid="B45">Zhao et al. [2017a</xref>: 176]): LAOS. Savannakhet: entre Lang a xinhxa ne et L. xoan, 10 April 1927, <italic>E. Poilane 13693</italic> (P 04511456! Image: <ext-link xmlns:xlink="http://www.w3.org/1999/xlink" xlink:href="https://science.mnhn.fr/institution/mnhn/collection/p/item/p04511456" ext-link-type="uri" xlink:type="simple">https://science.mnhn.fr/institution/mnhn/collection/p/item/p04511456</ext-link>). </comment></tp:nomenclature-citation></tp:nomenclature-citation-list></tp:nomenclature><tp:treatment-sec sec-type="description" id="SECID0EE5BG"><title>Description.</title><p>Shrubs up to 5 m tall. <bold><italic>New branchlets</italic></bold> puberulous; <bold><italic>terminal buds</italic></bold> pubescent. <bold><italic>Petioles</italic></bold> 2–5 mm long, puberulous; <bold><italic>leaf blades</italic></bold> elliptic to oblong, 4–9 × 1–4.3 cm, thinly coriaceous, abaxially sparsely appressed pubescent, especially along midrib, adaxially glabrous, midrib and secondary veins abaxially elevated and adaxially channelled, secondary veins 6–8 on each side of midrib, base attenuate, margin sparsely serrulate, apex attenuate to shortly caudate. <bold><italic>Flowers</italic></bold> solitary or up to 3 in a cluster. <bold><italic>Pedicels</italic></bold> 7–14 mm long, glabrous or puberulous at base. <bold><italic>Bracteoles</italic></bold> 2, opposite or alternate, caducous. <bold><italic>Sepals</italic></bold> 3–4, persistent, sub-orbicular or broadly ovate, 3–8 × 6–9 mm, abaxially glabrous, adaxially sericeous, margin ciliolate. <bold><italic>Petals</italic></bold> 5, white, broadly ovate to obovate, 8–12 × 5–7 mm, glabrous on both surfaces, margin ciliolate. <bold><italic>Stamens</italic></bold> numerous, 5–7 mm long; filaments glabrous. <bold><italic>Ovary</italic></bold> ovoid, glabrous. <bold><italic>Style</italic></bold> 1, 5–7 mm long, glabrous, apically 3–5-lobed for 1–2 mm. <bold><italic>Capsule</italic></bold> globose, 12–20 mm in diam.; pericarp 2–3 mm thick. <bold><italic>Seeds</italic></bold> glabrous when immature Fig. <xref ref-type="fig" rid="F7">7</xref>.</p><fig id="F7" position="float" orientation="portrait"><object-id xmlns:xlink="http://www.w3.org/1999/xlink" content-type="doi" xlink:type="simple">10.3897/phytokeys.239.113878.figure7</object-id><object-id xmlns:xlink="http://www.w3.org/1999/xlink" content-type="arpha" xlink:type="simple">D969708E-9E1D-5C14-8F57-7EC9155BE91B</object-id><label>Figure 7.</label><caption><p>Dry specimens of <italic><tp:taxon-name><tp:taxon-name-part taxon-name-part-type="genus" reg="Camellia">Camellia</tp:taxon-name-part><tp:taxon-name-part taxon-name-part-type="species" reg="laotica">laotica</tp:taxon-name-part></tp:taxon-name></italic>, <italic>Wongprasert s.n.</italic> at BKF <bold>A</bold> specimen sheet <bold>B</bold> branchlet with flower buds <bold>C</bold> a flower bud <bold>D</bold> a flower <bold>E, F</bold> flower fragments showing sepals and gynoecia. Scale bars: 5 mm (<bold>C, D</bold>); 3 mm (<bold>E, F</bold>). The minimum graduation of the rulers in <bold>A, B</bold> represents 1 mm.</p></caption><graphic xmlns:xlink="http://www.w3.org/1999/xlink" xlink:href="phytokeys-239-029_article-113878__-g007.jpg" position="float" orientation="portrait" xlink:type="simple" id="oo_996782.jpg"><uri content-type="original_file" xlink:type="simple">https://binary.pensoft.net/fig/996782</uri></graphic></fig></tp:treatment-sec><tp:treatment-sec sec-type="phenology" id="SECID0EDBAI"><title>Phenology.</title><p>Flowering October, fruiting April–August.</p></tp:treatment-sec><tp:treatment-sec sec-type="distribution" id="SECID0EIBAI"><title>Distribution and habitat.</title><p><italic><tp:taxon-name><tp:taxon-name-part taxon-name-part-type="genus" reg="Camellia">Camellia</tp:taxon-name-part><tp:taxon-name-part taxon-name-part-type="species" reg="laotica">laotica</tp:taxon-name-part></tp:taxon-name></italic> is distributed in the evergreen or mixed deciduous forests at elevations of 400–750 m in Laos and Thailand (Fig. <xref ref-type="fig" rid="F2">2</xref>).</p></tp:treatment-sec><tp:treatment-sec sec-type="material" id="SECID0E4BAI"><title>Additional specimens examined.</title><p><bold>Ubon Ratchathani</bold>: Khong Chiam, Ban Na Klang Pho, Dong Na Tham forest, ca. 400 m, 24 October 1998, <italic>Wongprasert s.n.</italic> (BKF SN121590, BKF SN121591; Fig. <xref ref-type="fig" rid="F7">7</xref>).</p></tp:treatment-sec><tp:treatment-sec sec-type="notes" id="SECID0ELCAI"><title>Notes.</title><p><xref ref-type="bibr" rid="B10">Gagnepain (1942)</xref> described the species based on three gatherings, including <italic>Poilane 13268</italic>, <italic>13693</italic> and <italic>13743</italic>. <xref ref-type="bibr" rid="B29">Sealy (1958)</xref> suggested that <italic>Poilane 13268</italic> and <italic>13693</italic> represented <italic><tp:taxon-name><tp:taxon-name-part taxon-name-part-type="genus" reg="Camellia">C.</tp:taxon-name-part><tp:taxon-name-part taxon-name-part-type="species" reg="laotica">laotica</tp:taxon-name-part></tp:taxon-name></italic> whereas <italic>Poilane 13743</italic> was a distinct species, which was subsequently given a name, <italic><tp:taxon-name><tp:taxon-name-part taxon-name-part-type="genus" reg="Camellia">C.</tp:taxon-name-part><tp:taxon-name-part taxon-name-part-type="species" reg="sealyana">sealyana</tp:taxon-name-part></tp:taxon-name></italic> T.L. Ming by <xref ref-type="bibr" rid="B22">Ming (1999)</xref>. <xref ref-type="bibr" rid="B29">Sealy (1958)</xref> and <xref ref-type="bibr" rid="B23">Ming (2000)</xref> supplied a short description of <italic><tp:taxon-name><tp:taxon-name-part taxon-name-part-type="genus" reg="Camellia">C.</tp:taxon-name-part><tp:taxon-name-part taxon-name-part-type="species" reg="laotica">laotica</tp:taxon-name-part></tp:taxon-name></italic>, without the characters of flowers, based on two gatherings (<italic>Poilane 13268 &amp; 13693</italic>) in Laos. I add an account of flowers and provide a detailed description above.</p><p><italic><tp:taxon-name><tp:taxon-name-part taxon-name-part-type="genus" reg="Camellia">Camellia</tp:taxon-name-part><tp:taxon-name-part taxon-name-part-type="species" reg="laotica">laotica</tp:taxon-name-part></tp:taxon-name></italic> is a new record to Thailand. It is represented by a single collection, <italic>Wongprasert s.n.</italic> at BKF (Fig. <xref ref-type="fig" rid="F7">7</xref>). The specimen was collected in Eastern Thailand, along Thai-Laos border (Fig. <xref ref-type="fig" rid="F2">2</xref>). The leaves of <italic><tp:taxon-name><tp:taxon-name-part taxon-name-part-type="genus" reg="Camellia">C.</tp:taxon-name-part><tp:taxon-name-part taxon-name-part-type="species" reg="laotica">laotica</tp:taxon-name-part></tp:taxon-name></italic> in Thailand seem to be narrower than those of the syntypes (<italic>Poilane 13268 &amp; 13693</italic>) from Laos, and they do not bear cork-warts on the abaxial surface by which <italic><tp:taxon-name><tp:taxon-name-part taxon-name-part-type="genus" reg="Camellia">C.</tp:taxon-name-part><tp:taxon-name-part taxon-name-part-type="species" reg="sealyana">sealyana</tp:taxon-name-part></tp:taxon-name></italic> (cork-warts present) can be distinguished (Fig. <xref ref-type="fig" rid="F7">7</xref>).</p></tp:treatment-sec><tp:treatment-sec><!--Section generated to contain objects referenced in tp:taxon-treatment.--><fig id="F2" position="float" orientation="portrait"><object-id xmlns:xlink="http://www.w3.org/1999/xlink" content-type="doi" xlink:type="simple">10.3897/phytokeys.239.113878.figure2</object-id><object-id xmlns:xlink="http://www.w3.org/1999/xlink" content-type="arpha" xlink:type="simple">30B8449E-6D4B-5BA6-9403-81AB2D150BA4</object-id><label>Figure 2.</label><caption><p>Distribution of <italic><tp:taxon-name><tp:taxon-name-part taxon-name-part-type="genus" reg="Camellia">Camellia</tp:taxon-name-part></tp:taxon-name></italic> taxa in Thailand: <italic><tp:taxon-name><tp:taxon-name-part taxon-name-part-type="genus" reg="Camellia">C.</tp:taxon-name-part><tp:taxon-name-part taxon-name-part-type="species" reg="caudata">caudata</tp:taxon-name-part></tp:taxon-name></italic> (Pink square), <italic><tp:taxon-name><tp:taxon-name-part taxon-name-part-type="genus" reg="Camellia">C.</tp:taxon-name-part><tp:taxon-name-part taxon-name-part-type="species" reg="connata">connata</tp:taxon-name-part></tp:taxon-name></italic> (Purple star), <italic><tp:taxon-name><tp:taxon-name-part taxon-name-part-type="genus" reg="Camellia">C.</tp:taxon-name-part><tp:taxon-name-part taxon-name-part-type="species" reg="furfuracea">furfuracea</tp:taxon-name-part></tp:taxon-name></italic> (Pink plus), <italic><tp:taxon-name><tp:taxon-name-part taxon-name-part-type="genus" reg="Camellia">C.</tp:taxon-name-part><tp:taxon-name-part taxon-name-part-type="species" reg="kissi">kissi</tp:taxon-name-part></tp:taxon-name></italic> (Blue dot), <tp:taxon-name><tp:taxon-name-part taxon-name-part-type="genus" reg="Camellia">C.</tp:taxon-name-part><tp:taxon-name-part taxon-name-part-type="species" reg="kissi">kissi</tp:taxon-name-part><tp:taxon-name-part taxon-name-part-type="infraspecific-rank">var.</tp:taxon-name-part><tp:taxon-name-part taxon-name-part-type="variety" reg="confusa">confusa</tp:taxon-name-part></tp:taxon-name> (Brown diamond), <italic><tp:taxon-name><tp:taxon-name-part taxon-name-part-type="genus" reg="Camellia">C.</tp:taxon-name-part><tp:taxon-name-part taxon-name-part-type="species" reg="laotica">laotica</tp:taxon-name-part></tp:taxon-name></italic> (Red star), <tp:taxon-name><tp:taxon-name-part taxon-name-part-type="genus" reg="Camellia">C.</tp:taxon-name-part><tp:taxon-name-part taxon-name-part-type="species" reg="sinensis">sinensis</tp:taxon-name-part><tp:taxon-name-part taxon-name-part-type="infraspecific-rank">var.</tp:taxon-name-part><tp:taxon-name-part taxon-name-part-type="variety" reg="assamica">assamica</tp:taxon-name-part></tp:taxon-name> (Green triangle), <italic><tp:taxon-name><tp:taxon-name-part taxon-name-part-type="genus" reg="Camellia">C.</tp:taxon-name-part><tp:taxon-name-part taxon-name-part-type="species" reg="suddeeana">suddeeana</tp:taxon-name-part></tp:taxon-name></italic> (Red dot) and <italic><tp:taxon-name><tp:taxon-name-part taxon-name-part-type="genus" reg="Camellia">C.</tp:taxon-name-part><tp:taxon-name-part taxon-name-part-type="species" reg="taliensis">taliensis</tp:taxon-name-part></tp:taxon-name></italic> (Blue plus).</p></caption><graphic xmlns:xlink="http://www.w3.org/1999/xlink" xlink:href="phytokeys-239-029_article-113878__-g002.jpg" position="float" orientation="portrait" xlink:type="simple" id="oo_996777.jpg"><uri content-type="original_file" xlink:type="simple">https://binary.pensoft.net/fig/996777</uri></graphic></fig></tp:treatment-sec><ref-list><ref id="B29"><mixed-citation xmlns:xlink="http://www.w3.org/1999/xlink" xlink:type="simple"><person-group><name name-style="western"><surname>Sealy</surname><given-names>JR</given-names></name></person-group> (<year>1958</year>) <source>A Revision of the Genus <italic><tp:taxon-name><tp:taxon-name-part taxon-name-part-type="genus">Camellia</tp:taxon-name-part></tp:taxon-name></italic>.</source><publisher-name>The Royal Horticultural Society</publisher-name>, <publisher-loc>London</publisher-loc>, <size units="page">239 pp</size>.</mixed-citation></ref><ref id="B45"><mixed-citation xmlns:xlink="http://www.w3.org/1999/xlink" xlink:type="simple"><person-group><name name-style="western"><surname>Zhao</surname><given-names>DW</given-names></name><name name-style="western"><surname>Parnell</surname><given-names>JAN</given-names></name><name name-style="western"><surname>Hodkinson</surname><given-names>TR</given-names></name></person-group> (<year>2017a</year>) <article-title>Typification of names in the genus <italic><tp:taxon-name><tp:taxon-name-part taxon-name-part-type="genus">Camellia</tp:taxon-name-part></tp:taxon-name></italic> (<tp:taxon-name><tp:taxon-name-part taxon-name-part-type="family">Theaceae</tp:taxon-name-part></tp:taxon-name>).</article-title><source>Phytotaxa</source><volume>292</volume>(<issue>2</issue>): <fpage>171</fpage>–<lpage>179</lpage>. <ext-link xlink:href="10.11646/phytotaxa.292.2.4" ext-link-type="doi" xlink:type="simple">https://doi.org/10.11646/phytotaxa.292.2.4</ext-link></mixed-citation></ref><ref id="B10"><mixed-citation xmlns:xlink="http://www.w3.org/1999/xlink" xlink:type="simple"><person-group><name name-style="western"><surname>Gagnepain</surname><given-names>F</given-names></name></person-group> (<year>1942</year>) <article-title>Ternstroemiacées nouvelles d’Indochine.</article-title><source>Notulae Systematicae</source><volume>10</volume>(<issue>3</issue>): <fpage>112</fpage>–<lpage>131</lpage>.</mixed-citation></ref><ref id="B22"><mixed-citation xmlns:xlink="http://www.w3.org/1999/xlink" xlink:type="simple"><person-group><name name-style="western"><surname>Ming</surname><given-names>TL</given-names></name></person-group> (<year>1999</year>) <article-title>A systematic synopsis of the genus <italic><tp:taxon-name><tp:taxon-name-part taxon-name-part-type="genus">Camellia</tp:taxon-name-part></tp:taxon-name></italic>.</article-title><source>Acta Botanica Yunnanica</source><volume>21</volume>(<issue>2</issue>): <fpage>149</fpage>–<lpage>159</lpage>.</mixed-citation></ref><ref id="B23"><mixed-citation xmlns:xlink="http://www.w3.org/1999/xlink" xlink:type="simple"><person-group><name name-style="western"><surname>Ming</surname><given-names>TL</given-names></name></person-group> (<year>2000</year>) <source>Monograph of the Genus <italic><tp:taxon-name><tp:taxon-name-part taxon-name-part-type="genus">Camellia</tp:taxon-name-part></tp:taxon-name></italic>.</source><publisher-name>Yunnan Science and Technology Press</publisher-name>, <publisher-loc>Kunming</publisher-loc>, <size units="page">352 pp</size>.</mixed-citation></ref></ref-list></tp:taxon-treatment>
