# Supplementary material for: ﻿Taxonomic revision of Camellia (Theaceae) in Thailand
Source: PhytoKeys. 2024 Mar 5;239:29–57. doi: 10.3897/phytokeys.239.113878 (PMC10933584; doi:10.3897/phytokeys.239.113878)
Supplement: XML Treatment for Camellia sinensis (L.) Kuntze var. assamica [file phytokeys.239.113878-treatment8.xml]

<!DOCTYPE tp:taxon-treatment
  PUBLIC "-//TaxonX//DTD Taxonomic Treatment Publishing DTD v0 20100105//EN" "tax-treatment-NSO.dtd">
<tp:taxon-treatment xmlns:tp="http://www.plazi.org/taxpub"><tp:treatment-meta><kwd-group><label>Taxon classification</label><kwd>
                <named-content content-type="kingdom">Plantae</named-content>
              </kwd><kwd>
                <named-content content-type="order">Ericales</named-content>
              </kwd><kwd>
                <named-content content-type="family">Theaceae</named-content>
              </kwd></kwd-group><mixed-citation publication-type="journal"><person-group><name><surname>Zhao</surname><given-names>Dongwei</given-names></name></person-group><article-title>﻿Taxonomic revision of <italic><tp:taxon-name><tp:taxon-name-part taxon-name-part-type="genus" reg="Camellia">Camellia</tp:taxon-name-part></tp:taxon-name></italic> (<tp:taxon-name><tp:taxon-name-part taxon-name-part-type="family">Theaceae</tp:taxon-name-part></tp:taxon-name>) in Thailand</article-title><source>PhytoKeys</source><day>05</day><month>03</month><year>2024</year><volume>239</volume><fpage>29</fpage><lpage>57</lpage><pub-id pub-id-type="doi">10.3897/phytokeys.239.113878</pub-id></mixed-citation></tp:treatment-meta><tp:nomenclature><label>﻿6.</label><tp:taxon-name>
              <object-id xmlns:xlink="http://www.w3.org/1999/xlink" content-type="arpha" xlink:type="simple">E38F4E45-B533-544F-9493-56E91C6101FC</object-id>
              <tp:taxon-name-part taxon-name-part-type="genus" reg="Camellia">Camellia</tp:taxon-name-part>
              <tp:taxon-name-part taxon-name-part-type="species" reg="sinensis">sinensis</tp:taxon-name-part>
              <tp:taxon-name-part taxon-name-part-type="basionym-authority">(L.)</tp:taxon-name-part>
              <tp:taxon-name-part taxon-name-part-type="authority">Kuntze</tp:taxon-name-part>
              <tp:taxon-name-part taxon-name-part-type="infraspecific-rank">var.</tp:taxon-name-part>
              <tp:taxon-name-part taxon-name-part-type="variety" reg="assamica">assamica</tp:taxon-name-part>
            </tp:taxon-name><tp:taxon-authority>(Royle ex Hook.) Steenis, Fl. Scholen. Indon. 280. 1949.</tp:taxon-authority><tp:nomenclature-citation-list><tp:nomenclature-citation><tp:taxon-name>
                  <tp:taxon-name-part taxon-name-part-type="genus" reg="Thea"/>
                  <tp:taxon-name-part taxon-name-part-type="species" reg="assamica"/>
                </tp:taxon-name><comment>≡ <tp:taxon-name><tp:taxon-name-part taxon-name-part-type="genus" reg="Thea">Thea</tp:taxon-name-part><tp:taxon-name-part taxon-name-part-type="species" reg="assamica">assamica</tp:taxon-name-part></tp:taxon-name> Royle ex Hook., Kew Gardens 28. 1847. Neotype (designated by <xref ref-type="bibr" rid="B17">Mabberley [2021</xref>: 1354]): India. Assam, January–February 1836, <italic>W. Griffith s.n.</italic> (K 000939670!). </comment></tp:nomenclature-citation><tp:nomenclature-citation><tp:taxon-name>
                  <tp:taxon-name-part taxon-name-part-type="genus" reg="Thea"/>
                </tp:taxon-name><comment>= <tp:taxon-name><tp:taxon-name-part taxon-name-part-type="genus" reg="Thea">Thea</tp:taxon-name-part></tp:taxon-name> cochinchinensis Lour., Fl. Cochinch. 1: 338. 1790. Neotype (designated by <xref ref-type="bibr" rid="B46">Zhao et al. [2017b</xref>: 1453]): Vietnam. Yen Bai: Bao Ha, 21 February 1936, <italic>E. Poilane 25282</italic> (P 04511587! Image: <ext-link xmlns:xlink="http://www.w3.org/1999/xlink" xlink:href="https://science.mnhn.fr/institution/mnhn/collection/p/item/p04511587" ext-link-type="uri" xlink:type="simple">https://science.mnhn.fr/institution/mnhn/collection/p/item/p04511587</ext-link>). </comment></tp:nomenclature-citation><tp:nomenclature-citation><tp:taxon-name>
                  <tp:taxon-name-part taxon-name-part-type="genus" reg="Camellia"/>
                  <tp:taxon-name-part taxon-name-part-type="species" reg="theifera"/>
                </tp:taxon-name><comment>= <tp:taxon-name><tp:taxon-name-part taxon-name-part-type="genus" reg="Camellia">Camellia</tp:taxon-name-part><tp:taxon-name-part taxon-name-part-type="species" reg="theifera">theifera</tp:taxon-name-part></tp:taxon-name> Griff., Trans. Agric. Soc. India. 5: t. C. 1838. Lectotype (designated by <xref ref-type="bibr" rid="B46">Zhao et al. [2017b</xref>: 1453]): India. Upper Assam, <italic>W. Griffith s.n.</italic> (TCD 0017977!). </comment></tp:nomenclature-citation><tp:nomenclature-citation><tp:taxon-name>
                  <tp:taxon-name-part taxon-name-part-type="genus" reg="Thea"/>
                </tp:taxon-name><comment>= <tp:taxon-name><tp:taxon-name-part taxon-name-part-type="genus" reg="Thea">Thea</tp:taxon-name-part></tp:taxon-name> yersinii A. Chev. ex Gagnep., Fl. Indo-Chine [P.H. Lecomte et al.], Suppl. 1: 310. 1943 (“<tp:taxon-name><tp:taxon-name-part taxon-name-part-type="genus" reg="Thea">Thea</tp:taxon-name-part></tp:taxon-name> yersini”). Lectotype (designated by <xref ref-type="bibr" rid="B46">Zhao et al. [2017b</xref>: 1453]): Vietnam. Khanh Hoa: Massif du Hὸn bà, province de Nhatrang, 1000–1500 m, 12 September 1918, <italic>A. Chevalier 38684</italic> (P 02142599! Image: <ext-link xmlns:xlink="http://www.w3.org/1999/xlink" xlink:href="https://science.mnhn.fr/institution/mnhn/collection/p/item/p02142599" ext-link-type="uri" xlink:type="simple">https://science.mnhn.fr/institution/mnhn/collection/p/item/p02142599</ext-link>). </comment></tp:nomenclature-citation><tp:nomenclature-citation><tp:taxon-name>
                  <tp:taxon-name-part taxon-name-part-type="genus" reg="Camellia"/>
                  <tp:taxon-name-part taxon-name-part-type="species" reg="multisepala"/>
                </tp:taxon-name><comment>= <tp:taxon-name><tp:taxon-name-part taxon-name-part-type="genus" reg="Camellia">Camellia</tp:taxon-name-part><tp:taxon-name-part taxon-name-part-type="species" reg="multisepala">multisepala</tp:taxon-name-part></tp:taxon-name> Hung T. Chang &amp; Y.J. Tan, Acta Sci. Nat. Univ. Sunyatseni 23(1): 11. 1984. Holotype: China. Yunnan: Mengla, Xiangming, cultivated, 1050 m, 3 December 1982, <italic>Y.J. Tan &amp; S.C. Ma A31002</italic> (SYS 00095167!). </comment></tp:nomenclature-citation><tp:nomenclature-citation><tp:taxon-name>
                  <tp:taxon-name-part taxon-name-part-type="genus" reg="Camellia"/>
                  <tp:taxon-name-part taxon-name-part-type="species" reg="polyneura"/>
                </tp:taxon-name><comment>= <tp:taxon-name><tp:taxon-name-part taxon-name-part-type="genus" reg="Camellia">Camellia</tp:taxon-name-part><tp:taxon-name-part taxon-name-part-type="species" reg="polyneura">polyneura</tp:taxon-name-part></tp:taxon-name> Hung T. Chang &amp; Y.J. Tan, Acta Sci. Nat. Univ. Sunyatseni 23(1): 10. 1984. Holotype: China. Yunnan: Luchun, Qimaba, in tea garden, 1400 m, 18 November 1982, <italic>Y.J. Tan &amp; S.C. Ma A26001</italic> (SYS 00090671!). </comment></tp:nomenclature-citation><tp:nomenclature-citation><tp:taxon-name>
                  <tp:taxon-name-part taxon-name-part-type="genus" reg="Camellia"/>
                  <tp:taxon-name-part taxon-name-part-type="species" reg="sinensis"/>
                </tp:taxon-name><comment>= <tp:taxon-name><tp:taxon-name-part taxon-name-part-type="genus" reg="Camellia">Camellia</tp:taxon-name-part><tp:taxon-name-part taxon-name-part-type="species" reg="sinensis">sinensis</tp:taxon-name-part><tp:taxon-name-part taxon-name-part-type="infraspecific-rank">var.</tp:taxon-name-part><tp:taxon-name-part taxon-name-part-type="variety" reg="kucha">kucha</tp:taxon-name-part></tp:taxon-name> Hung T. Chang &amp; Ping S. Wang, Acta Sci. Nat. Univ. Sunyatseni 23(1): 10. 1984. Holotype: China. Yunnan: Jinping, Tongchang, 1371 m, 11 November 1982, <italic>B.H. Chen &amp; Y.J. Yang A22003</italic> (SYS 00095188!). </comment></tp:nomenclature-citation><tp:nomenclature-citation><tp:taxon-name>
                  <tp:taxon-name-part taxon-name-part-type="genus" reg="Camellia"/>
                  <tp:taxon-name-part taxon-name-part-type="species" reg="tenuistipa"/>
                </tp:taxon-name><comment>= <tp:taxon-name><tp:taxon-name-part taxon-name-part-type="genus" reg="Camellia">Camellia</tp:taxon-name-part><tp:taxon-name-part taxon-name-part-type="species" reg="tenuistipa">tenuistipa</tp:taxon-name-part></tp:taxon-name> Orel, Curry &amp; Luu, Pursuit Hidden Camellias Vietnam China: 263. 2015. Holotype: Vietnam. Gia Lai: Kon Ka Kinh National Park, 22 Jan 2011, <italic>H.T. Luu &amp; Q.D. Nguyen KKK 221</italic> (NSW 901734, image!). </comment></tp:nomenclature-citation></tp:nomenclature-citation-list></tp:nomenclature><tp:treatment-sec sec-type="description" id="SECID0EAPAI"><title>Description.</title><p>Trees or shrubs up to 20 m tall. <bold><italic>New branchlets</italic></bold> puberulous or pubescent, <bold><italic>terminal buds</italic></bold> pubescent or puberulous. <bold><italic>Petioles</italic></bold> 2–9 mm long, puberulous; <bold><italic>leaf blades</italic></bold> elliptic, oblong or obovate, 8–29 × 3.5–10 cm, coriaceous, abaxially yellowish green, puberulous, especially along midrib, adaxially dark green, shiny, midrib abaxially elevated and adaxially slightly raised or flat, secondary veins 7–15 on each side of midrib, abaxially slightly elevated and adaxially slightly impressed or flat, base cuneate or attenuate, margin serrulate, apex attenuate or acuminate. <bold><italic>Flowers</italic></bold> solitary or up to 4 in a cluster, 2–3.5 cm in diam. <bold><italic>Pedicels</italic></bold> 4–14 mm long, slender or gradually swollen towards the top, <bold><italic>bracteoles</italic></bold> 2–3, alternate, caducous. <bold><italic>Sepals</italic></bold> 5, persistent, sub-orbicular or broadly ovate, 3–4.5 × 3–5 mm, abaxially glabrous, adaxially sericeous, margin ciliolate. <bold><italic>Petals</italic></bold> 5–7 in 1–2 whorls, white or outer 1–3 petals with a tinge of green at apex, obovate, elliptic or rounded, 1–2.5 × 1–2 cm, glabrous on both surfaces. <bold><italic>Stamens</italic></bold> numerous in 3–5 whorls, 7–16 mm long, filaments pale yellow, glabrous, outer filaments basally adnate to petals for 1–3 mm. <bold><italic>Ovary</italic></bold> oblate or globose, pubescent. <bold><italic>Style</italic></bold> 1, 6–15 mm long, glabrous or gradually becoming glabrous upwards, apically (2–)3(–4)-lobed for 1–3 mm. <bold><italic>Capsule</italic></bold> oblate, bi-coccal or globose, 1.5–4.5 cm in diam., 1–2 cm in height, 1–3-loculed with 1–3 seeds; pericarp 0.5–1.5 mm thick. <bold><italic>Seeds</italic></bold> brown or fuscous, globose, hemispherical or polyhedral, 1.2–2 cm in diam., glabrous Fig. <xref ref-type="fig" rid="F8">8</xref>.</p><fig id="F8" position="float" orientation="portrait"><object-id xmlns:xlink="http://www.w3.org/1999/xlink" content-type="doi" xlink:type="simple">10.3897/phytokeys.239.113878.figure8</object-id><object-id xmlns:xlink="http://www.w3.org/1999/xlink" content-type="arpha" xlink:type="simple">A7DDCF4B-476F-59D5-9357-99F73F9CF1A0</object-id><label>Figure 8.</label><caption><p><tp:taxon-name><tp:taxon-name-part taxon-name-part-type="genus" reg="Camellia">Camellia</tp:taxon-name-part><tp:taxon-name-part taxon-name-part-type="species" reg="sinensis">sinensis</tp:taxon-name-part><tp:taxon-name-part taxon-name-part-type="infraspecific-rank">var.</tp:taxon-name-part><tp:taxon-name-part taxon-name-part-type="variety" reg="assamica">assamica</tp:taxon-name-part></tp:taxon-name><bold>A</bold> habitat <bold>B</bold> branchlets with flowers and flower buds, adaxial surface of leaves <bold>C</bold> branchlets with flower and fruit, abaxial surface of leaves <bold>D</bold> a dissected flower <bold>E</bold> a flower without petals, androecium and a half sepal. Scale bars: 3 cm (<bold>B</bold>); 5 mm (<bold>E</bold>). The minimum graduation of the rulers in <bold>C, D</bold> represents 1 mm.</p></caption><graphic xmlns:xlink="http://www.w3.org/1999/xlink" xlink:href="phytokeys-239-029_article-113878__-g008.jpg" position="float" orientation="portrait" xlink:type="simple" id="oo_996783.jpg"><uri content-type="original_file" xlink:type="simple">https://binary.pensoft.net/fig/996783</uri></graphic></fig></tp:treatment-sec><tp:treatment-sec sec-type="phenology" id="SECID0ECSAI"><title>Phenology.</title><p>Flowering September–January, fruiting February–December.</p></tp:treatment-sec><tp:treatment-sec sec-type="distribution" id="SECID0EHSAI"><title>Distribution and habitat.</title><p><tp:taxon-name><tp:taxon-name-part taxon-name-part-type="genus" reg="Camellia">Camellia</tp:taxon-name-part><tp:taxon-name-part taxon-name-part-type="species" reg="sinensis">sinensis</tp:taxon-name-part><tp:taxon-name-part taxon-name-part-type="infraspecific-rank">var.</tp:taxon-name-part><tp:taxon-name-part taxon-name-part-type="variety" reg="assamica">assamica</tp:taxon-name-part></tp:taxon-name> occurs in the evergreen and semi-deciduous forests at the elevations of 200–2700 m in China, India, Laos, Myanmar, Thailand (Fig. <xref ref-type="fig" rid="F2">2</xref>) and Vietnam.</p></tp:treatment-sec><tp:treatment-sec sec-type="material" id="SECID0ECTAI"><title>Additional specimens examined.</title><p><bold>Chiang Mai</bold>: Chiang Dao, 25 November 1963, <italic>Bunchuai 1359</italic> (BKF SN060849, C, K); Khun Awn, 900 m, 30 January 1921, <italic>Kerr 4726</italic> (BK 203758, BM, K); Mae On, Huai Kaeo, trail along Mae Kampong Waterfall, 1100 m, 7 September 2011, <italic>Pooma et al. 7791</italic> (BKF SN196689); Mae On, Jae Son, <named-content xmlns:xlink="http://www.w3.org/1999/xlink" content-type="dwc:verbatimCoordinates" xlink:type="simple"><named-content content-type="geo-json" specific-use="{&#34;type&#34;:&#34;Point&#34;,&#34;coordinates&#34;:[99.366944,18.855556]}" id="NCID0ETTAI" xlink:type="simple">18°51'20"N, 99°22'1"E</named-content></named-content>, 1500 m, 28 May 2011, <italic>Pooma &amp; Pattharahirantricin 7729</italic> (BKF SN196803); Mae Taeng, Mae Taman, 1300 m, 27 September 1994, <italic>Nanakorn et al. 1808</italic> (QBG 1808); Mueang Chiang Mai, Doi Suthep, 1050 m, 7 November 1987, <italic>Maxwell 87-1378</italic> (BKF SN060836), 15 July 1988, <italic>Maxwell 88-875</italic> (BKF SN209981), 1 June 1993, <italic>Maxwell 93-522</italic> (BKF SN169943, BKF SN192202, CMUB 02747), 18 September 1995, <italic>Kopachon s169b1</italic> (BM, CMUB 07853).</p><p><bold>Chiang Rai</bold>: Wiang Kaen, 600 m, 26 December 2009, <italic>Pongamornkul 2806</italic> (QBG 51200).</p><p><bold>Loei</bold>: Dan Sai, Pu Lom Lo, 1500 m, 8 April 1922, <italic>Kerr 5780</italic> (BK 203759, BM, K); Phu Kradueng, 16°53'–54'N, 101°47'–49'E, 1150–1250 m, November 1984, <italic>Murata et al. T-42519</italic> (BKF SN060857) &amp; <italic>T-42796</italic> (BKF SN060856), 1160–1180 m, 2 September 1988, <italic>Fukuoka T-63807</italic> (BKF SN103447); Phurea, Phuluang, <named-content xmlns:xlink="http://www.w3.org/1999/xlink" content-type="dwc:verbatimCoordinates" xlink:type="simple"><named-content content-type="geo-json" specific-use="{&#34;type&#34;:&#34;Point&#34;,&#34;coordinates&#34;:[101.500000,17.300000]}" id="NCID0EZUAI" xlink:type="simple">17°18'N, 101°30'E</named-content></named-content>, 1070–1100 m, 4 November 2015, <italic>Zhao et al. 37–41</italic> (BKF, TCD); Na Haeo, Phu Suan Sai, 10 February 2004, <italic>Pornpongrungrueng 441</italic> (KKU), 1300 m,16 May 2006, <italic>Maknoi 850</italic> (QBG 27664), 14 May 2008, <italic>Maknoi &amp; Srisanga 2185</italic> (BKF SN190334, QBG 38413), 2 September 2008, <italic>Maknoi 2738</italic> (BKF SN191010, QBG 40367), 3 September 2008, <italic>Maknoi 2806</italic> (BKF SN188351, QBG 40435), <named-content xmlns:xlink="http://www.w3.org/1999/xlink" content-type="dwc:verbatimCoordinates" xlink:type="simple"><named-content content-type="geo-json" specific-use="{&#34;type&#34;:&#34;Point&#34;,&#34;coordinates&#34;:[100.933333,17.500000]}" id="NCID0ENVAI" xlink:type="simple">17°30'N, 100°56'E</named-content></named-content>, 1300–1330 m, 6 November 2015, <italic>Zhao et al. 49, 50, 52 &amp; 54</italic> (BKF, TCD), <italic>Zhao et al. 51 &amp; 53</italic> (TCD).</p><p><bold>Mae Hong Son</bold>: Mae Sariang, Wat Chan, Ban Den, 988 m, 29 April 2014, <italic>Norsaengsri 10930</italic> (QBG 77549).</p><p><bold>Nakhon Sawan</bold>: Khao Pado, 4 June 1922, <italic>Kerr s.n.</italic> (BK 203756).</p><p><bold>Nan</bold>: Tha Wang Pha, <named-content xmlns:xlink="http://www.w3.org/1999/xlink" content-type="dwc:verbatimCoordinates" xlink:type="simple"><named-content content-type="geo-json" specific-use="{&#34;type&#34;:&#34;Point&#34;,&#34;coordinates&#34;:[100.666667,19.066667]}" id="NCID0EJWAI" xlink:type="simple">19°04'N, 100°40'E</named-content></named-content>, 1100 m, 23 July 1992, <italic>Larsen et al. 43513</italic> (BKF); Song Khwae, Tham Sokoen, <named-content xmlns:xlink="http://www.w3.org/1999/xlink" content-type="dwc:verbatimCoordinates" xlink:type="simple"><named-content content-type="geo-json" specific-use="{&#34;type&#34;:&#34;Point&#34;,&#34;coordinates&#34;:[100.518056,19.384167]}" id="NCID0ETWAI" xlink:type="simple">19°23'3"N, 100°31'5"E</named-content></named-content>, 1210 m, 30 November 2011, <italic>Laongsri et al. 1957</italic> (QBG 56767).</p><p><bold>Phayao</bold>: Mueang Phayao, Doi Luang, 625 m, 19 November 1997, <italic>Petrmitr 148</italic> (CMUB 13047).</p><p><bold>Phitsanulok</bold>: Chat Trakan, Phu Miang-Phu Thong, 800 m, 18 February 2010, <italic>Romklao Botanical Garden 0005/2553</italic> (QBG 59399); Nakhon Thai, Phu Hin Rong Kla, <named-content xmlns:xlink="http://www.w3.org/1999/xlink" content-type="dwc:verbatimCoordinates" xlink:type="simple"><named-content content-type="geo-json" specific-use="{&#34;type&#34;:&#34;Point&#34;,&#34;coordinates&#34;:[101.002500,16.993889]}" id="NCID0EJXAI" xlink:type="simple">16°59'38"N, 101°0'9"E</named-content></named-content>, 1300 m, <italic>Zhao et al. 72</italic> (BKF, TCD); Phu Rom Rot, one of the peaks of Phu Miang, 1200–1600 m, 3 October 1967, <italic>Shimizu et al. T-11514</italic> (BKF SN060844, K) &amp; <italic>T-11515</italic> (BKF SN060845), 1200–1650 m, 4 October 1967, <italic>Shimizu et al. T-11653</italic> (BKF SN060843, K).</p></tp:treatment-sec><tp:treatment-sec sec-type="notes" id="SECID0EWXAI"><title>Notes.</title><p>The nomenclature of <tp:taxon-name><tp:taxon-name-part taxon-name-part-type="genus" reg="Camellia">C.</tp:taxon-name-part><tp:taxon-name-part taxon-name-part-type="species" reg="sinensis">sinensis</tp:taxon-name-part><tp:taxon-name-part taxon-name-part-type="infraspecific-rank">var.</tp:taxon-name-part><tp:taxon-name-part taxon-name-part-type="variety" reg="assamica">assamica</tp:taxon-name-part></tp:taxon-name> has been clarified in recent studies (<xref ref-type="bibr" rid="B46">Zhao et al. 2017b</xref>; <xref ref-type="bibr" rid="B17">Mabberley 2021</xref>; a review in Chinese see <xref ref-type="bibr" rid="B40">Zhao 2022a</xref>). <italic><tp:taxon-name><tp:taxon-name-part taxon-name-part-type="genus" reg="Thea">Thea</tp:taxon-name-part><tp:taxon-name-part taxon-name-part-type="species" reg="assamica">assamica</tp:taxon-name-part></tp:taxon-name></italic> was not validly published in <xref ref-type="bibr" rid="B18">Masters (1844)</xref> but later validated in <xref ref-type="bibr" rid="B12">Hooker (1847)</xref>. <xref ref-type="bibr" rid="B31">Steenis (1949)</xref>, rather than <xref ref-type="bibr" rid="B15">Kitamura (1950)</xref>, firstly proposed the name at new rank, <tp:taxon-name><tp:taxon-name-part taxon-name-part-type="genus" reg="Camellia">C.</tp:taxon-name-part><tp:taxon-name-part taxon-name-part-type="species" reg="sinensis">sinensis</tp:taxon-name-part><tp:taxon-name-part taxon-name-part-type="infraspecific-rank">var.</tp:taxon-name-part><tp:taxon-name-part taxon-name-part-type="variety" reg="assamica">assamica</tp:taxon-name-part></tp:taxon-name>. <xref ref-type="bibr" rid="B46">Zhao et al. (2017b)</xref> provided a detailed description of Assam tea, which is supplied above with adjustments to meet the requirements of a taxonomic revision here (<xref ref-type="bibr" rid="B19">Maxted 1992</xref>).</p><p>As an important resource of commercial tea, Assam tea is widely cultivated in the tropical areas of the world. Local Thai people collected natural seeds or seedlings and planted them around houses to use the new branchlets or leaves as a vegetable or fermented beverage (<xref ref-type="bibr" rid="B14">Khanongnuch et al. 2017</xref>; <xref ref-type="bibr" rid="B40">Zhao 2022a</xref>).</p></tp:treatment-sec><tp:treatment-sec><!--Section generated to contain objects referenced in tp:taxon-treatment.--><fig id="F2" position="float" orientation="portrait"><object-id xmlns:xlink="http://www.w3.org/1999/xlink" content-type="doi" xlink:type="simple">10.3897/phytokeys.239.113878.figure2</object-id><object-id xmlns:xlink="http://www.w3.org/1999/xlink" content-type="arpha" xlink:type="simple">30B8449E-6D4B-5BA6-9403-81AB2D150BA4</object-id><label>Figure 2.</label><caption><p>Distribution of <italic><tp:taxon-name><tp:taxon-name-part taxon-name-part-type="genus" reg="Camellia">Camellia</tp:taxon-name-part></tp:taxon-name></italic> taxa in Thailand: <italic><tp:taxon-name><tp:taxon-name-part taxon-name-part-type="genus" reg="Camellia">C.</tp:taxon-name-part><tp:taxon-name-part taxon-name-part-type="species" reg="caudata">caudata</tp:taxon-name-part></tp:taxon-name></italic> (Pink square), <italic><tp:taxon-name><tp:taxon-name-part taxon-name-part-type="genus" reg="Camellia">C.</tp:taxon-name-part><tp:taxon-name-part taxon-name-part-type="species" reg="connata">connata</tp:taxon-name-part></tp:taxon-name></italic> (Purple star), <italic><tp:taxon-name><tp:taxon-name-part taxon-name-part-type="genus" reg="Camellia">C.</tp:taxon-name-part><tp:taxon-name-part taxon-name-part-type="species" reg="furfuracea">furfuracea</tp:taxon-name-part></tp:taxon-name></italic> (Pink plus), <italic><tp:taxon-name><tp:taxon-name-part taxon-name-part-type="genus" reg="Camellia">C.</tp:taxon-name-part><tp:taxon-name-part taxon-name-part-type="species" reg="kissi">kissi</tp:taxon-name-part></tp:taxon-name></italic> (Blue dot), <tp:taxon-name><tp:taxon-name-part taxon-name-part-type="genus" reg="Camellia">C.</tp:taxon-name-part><tp:taxon-name-part taxon-name-part-type="species" reg="kissi">kissi</tp:taxon-name-part><tp:taxon-name-part taxon-name-part-type="infraspecific-rank">var.</tp:taxon-name-part><tp:taxon-name-part taxon-name-part-type="variety" reg="confusa">confusa</tp:taxon-name-part></tp:taxon-name> (Brown diamond), <italic><tp:taxon-name><tp:taxon-name-part taxon-name-part-type="genus" reg="Camellia">C.</tp:taxon-name-part><tp:taxon-name-part taxon-name-part-type="species" reg="laotica">laotica</tp:taxon-name-part></tp:taxon-name></italic> (Red star), <tp:taxon-name><tp:taxon-name-part taxon-name-part-type="genus" reg="Camellia">C.</tp:taxon-name-part><tp:taxon-name-part taxon-name-part-type="species" reg="sinensis">sinensis</tp:taxon-name-part><tp:taxon-name-part taxon-name-part-type="infraspecific-rank">var.</tp:taxon-name-part><tp:taxon-name-part taxon-name-part-type="variety" reg="assamica">assamica</tp:taxon-name-part></tp:taxon-name> (Green triangle), <italic><tp:taxon-name><tp:taxon-name-part taxon-name-part-type="genus" reg="Camellia">C.</tp:taxon-name-part><tp:taxon-name-part taxon-name-part-type="species" reg="suddeeana">suddeeana</tp:taxon-name-part></tp:taxon-name></italic> (Red dot) and <italic><tp:taxon-name><tp:taxon-name-part taxon-name-part-type="genus" reg="Camellia">C.</tp:taxon-name-part><tp:taxon-name-part taxon-name-part-type="species" reg="taliensis">taliensis</tp:taxon-name-part></tp:taxon-name></italic> (Blue plus).</p></caption><graphic xmlns:xlink="http://www.w3.org/1999/xlink" xlink:href="phytokeys-239-029_article-113878__-g002.jpg" position="float" orientation="portrait" xlink:type="simple" id="oo_996777.jpg"><uri content-type="original_file" xlink:type="simple">https://binary.pensoft.net/fig/996777</uri></graphic></fig></tp:treatment-sec><ref-list><ref id="B17"><mixed-citation xmlns:xlink="http://www.w3.org/1999/xlink" xlink:type="simple"><person-group><name name-style="western"><surname>Mabberley</surname><given-names>DJ</given-names></name></person-group> (<year>2021</year>) <article-title>The Latin name for Assam tea revisited and the further nomenclatural significance of the three editions of Julius Bosse’s “Vollständiges Handbuch der Blumengärtnerei” – and contemporary compendia.</article-title><source>Taxon</source><volume>70</volume>(<issue>6</issue>): <fpage>1352</fpage>–<lpage>1359</lpage>. <ext-link xlink:href="10.1002/tax.12569" ext-link-type="doi" xlink:type="simple">https://doi.org/10.1002/tax.12569</ext-link></mixed-citation></ref><ref id="B46"><mixed-citation xmlns:xlink="http://www.w3.org/1999/xlink" xlink:type="simple"><person-group><name name-style="western"><surname>Zhao</surname><given-names>DW</given-names></name><name name-style="western"><surname>Parnell</surname><given-names>JAN</given-names></name><name name-style="western"><surname>Hodkinson</surname><given-names>TR</given-names></name></person-group> (<year>2017b</year>) <article-title>Names of Assam tea: Their priority, typification and nomenclatural notes.</article-title><source>Taxon</source><volume>66</volume>(<issue>6</issue>): <fpage>1447</fpage>–<lpage>1455</lpage>. <ext-link xlink:href="10.12705/666.11" ext-link-type="doi" xlink:type="simple">https://doi.org/10.12705/666.11</ext-link></mixed-citation></ref><ref id="B40"><mixed-citation xmlns:xlink="http://www.w3.org/1999/xlink" xlink:type="simple"><person-group><name name-style="western"><surname>Zhao</surname><given-names>DW</given-names></name></person-group> (<year>2022a</year>) <article-title>Nomenclature, typification, and natural distribution of <tp:taxon-name><tp:taxon-name-part taxon-name-part-type="genus">Camellia</tp:taxon-name-part><tp:taxon-name-part taxon-name-part-type="species">sinensis</tp:taxon-name-part><tp:taxon-name-part taxon-name-part-type="infraspecific-rank">var.</tp:taxon-name-part><tp:taxon-name-part taxon-name-part-type="variety">assamica</tp:taxon-name-part></tp:taxon-name> (<tp:taxon-name><tp:taxon-name-part taxon-name-part-type="family">Theaceae</tp:taxon-name-part></tp:taxon-name>).</article-title><source>Journal of Tea Science</source><volume>42</volume>(<issue>4</issue>): <fpage>491</fpage>–<lpage>499</lpage>.</mixed-citation></ref><ref id="B18"><mixed-citation xmlns:xlink="http://www.w3.org/1999/xlink" xlink:type="simple"><person-group><name name-style="western"><surname>Masters</surname><given-names>JW</given-names></name></person-group> (<year>1844</year>) <article-title>The Assam tea plant, compared with the tea plant of China.</article-title><source>Journal of the Agricultural and Horticultural Society of India</source><volume>3</volume>(<issue>2</issue>): <fpage>61</fpage>–<lpage>69</lpage>.</mixed-citation></ref><ref id="B12"><mixed-citation xmlns:xlink="http://www.w3.org/1999/xlink" xlink:type="simple"><person-group><name name-style="western"><surname>Hooker</surname><given-names>WJ</given-names></name></person-group> (<year>1847</year>) <source>Kew gardens; or a popular guide to the Royal Botanic Gardens of Kew.</source><publisher-name>Printed for Longman</publisher-name>, <publisher-loc>Brown, Green, and Longmans, London</publisher-loc>, <size units="page">56 pp</size>.</mixed-citation></ref><ref id="B31"><mixed-citation xmlns:xlink="http://www.w3.org/1999/xlink" xlink:type="simple"><person-group><name name-style="western"><surname>Steenis</surname><given-names>CGGJV</given-names></name></person-group> (<year>1949</year>) <source>Flora voor de scholen in Indonesië. Noordhoff-Kolff N.</source><publisher-name>V.</publisher-name>, <publisher-loc>Batavia</publisher-loc>, <size units="page">407 pp</size>.</mixed-citation></ref><ref id="B15"><mixed-citation xmlns:xlink="http://www.w3.org/1999/xlink" xlink:type="simple"><person-group><name name-style="western"><surname>Kitamura</surname><given-names>S</given-names></name></person-group> (<year>1950</year>) <article-title>On tea and camellias.</article-title><source>Acta Phytotaxonomica et Geobotanica</source><volume>14</volume>(<issue>2</issue>): <fpage>56</fpage>–<lpage>63</lpage>.</mixed-citation></ref><ref id="B19"><mixed-citation xmlns:xlink="http://www.w3.org/1999/xlink" xlink:type="simple"><person-group><name name-style="western"><surname>Maxted</surname><given-names>N</given-names></name></person-group> (<year>1992</year>) <article-title>Towards defining a taxonomic revision methodology.</article-title><source>Taxon</source><volume>41</volume>(<issue>4</issue>): <fpage>653</fpage>–<lpage>660</lpage>. <ext-link xlink:href="10.2307/1222391" ext-link-type="doi" xlink:type="simple">https://doi.org/10.2307/1222391</ext-link></mixed-citation></ref><ref id="B14"><mixed-citation xmlns:xlink="http://www.w3.org/1999/xlink" xlink:type="simple"><person-group><name name-style="western"><surname>Khanongnuch</surname><given-names>C</given-names></name><name name-style="western"><surname>Unban</surname><given-names>K</given-names></name><name name-style="western"><surname>Kanpiengjai</surname><given-names>A</given-names></name><name name-style="western"><surname>Saenjum</surname><given-names>C</given-names></name></person-group> (<year>2017</year>) <article-title>Recent research advances and ethno-botanical history of <italic>miang</italic>, a traditional fermented tea (<tp:taxon-name><tp:taxon-name-part taxon-name-part-type="genus">Camellia</tp:taxon-name-part><tp:taxon-name-part taxon-name-part-type="species">sinensis</tp:taxon-name-part><tp:taxon-name-part taxon-name-part-type="infraspecific-rank">var.</tp:taxon-name-part><tp:taxon-name-part taxon-name-part-type="variety">assamica</tp:taxon-name-part></tp:taxon-name>) of northern Thailand.</article-title><source>Journal of Ethnic Foods</source><volume>4</volume>(<issue>3</issue>): <fpage>135</fpage>–<lpage>144</lpage>. <ext-link xlink:href="10.1016/j.jef.2017.08.006" ext-link-type="doi" xlink:type="simple">https://doi.org/10.1016/j.jef.2017.08.006</ext-link></mixed-citation></ref></ref-list></tp:taxon-treatment>
