# Supplementary material for: ﻿Taxonomic revision of Camellia (Theaceae) in Thailand
Source: PhytoKeys. 2024 Mar 5;239:29–57. doi: 10.3897/phytokeys.239.113878 (PMC10933584; doi:10.3897/phytokeys.239.113878)
Supplement: XML Treatment for Camellia suddeeana [file phytokeys.239.113878-treatment9.xml]

<!DOCTYPE tp:taxon-treatment
  PUBLIC "-//TaxonX//DTD Taxonomic Treatment Publishing DTD v0 20100105//EN" "tax-treatment-NSO.dtd">
<tp:taxon-treatment xmlns:tp="http://www.plazi.org/taxpub"><tp:treatment-meta><kwd-group><label>Taxon classification</label><kwd>
                <named-content content-type="kingdom">Plantae</named-content>
              </kwd><kwd>
                <named-content content-type="order">Ericales</named-content>
              </kwd><kwd>
                <named-content content-type="family">Theaceae</named-content>
              </kwd></kwd-group><mixed-citation publication-type="journal"><person-group><name><surname>Zhao</surname><given-names>Dongwei</given-names></name></person-group><article-title>﻿Taxonomic revision of <italic><tp:taxon-name><tp:taxon-name-part taxon-name-part-type="genus" reg="Camellia">Camellia</tp:taxon-name-part></tp:taxon-name></italic> (<tp:taxon-name><tp:taxon-name-part taxon-name-part-type="family">Theaceae</tp:taxon-name-part></tp:taxon-name>) in Thailand</article-title><source>PhytoKeys</source><day>05</day><month>03</month><year>2024</year><volume>239</volume><fpage>29</fpage><lpage>57</lpage><pub-id pub-id-type="doi">10.3897/phytokeys.239.113878</pub-id></mixed-citation></tp:treatment-meta><tp:nomenclature><label>﻿7.</label><tp:taxon-name>
              <object-id xmlns:xlink="http://www.w3.org/1999/xlink" content-type="arpha" xlink:type="simple">53DFAA15-42BD-583B-8905-4F287AE13201</object-id>
              <tp:taxon-name-part taxon-name-part-type="genus" reg="Camellia">Camellia</tp:taxon-name-part>
              <tp:taxon-name-part taxon-name-part-type="species" reg="suddeeana">suddeeana</tp:taxon-name-part>
            </tp:taxon-name><tp:taxon-authority>D.Wei Zhao, Phytotaxa 594: 232. 2023.</tp:taxon-authority></tp:nomenclature><tp:treatment-sec sec-type="type material" id="SECID0E22AI"><title>Type material.</title><p><bold><italic>Holotype</italic></bold>: Thailand. Nakhon Phanom: Ban Phaeng, Phu Lang Ka NP, trail to hill top, <named-content xmlns:xlink="http://www.w3.org/1999/xlink" content-type="dwc:verbatimCoordinates" xlink:type="simple"><named-content content-type="geo-json" specific-use="{&#34;type&#34;:&#34;Point&#34;,&#34;coordinates&#34;:[104.127222,17.982778]}" id="NCID0EJ3AI" xlink:type="simple">17°58'58"N, 104°7'38"E</named-content></named-content>, 373 m, 23 October 2015, <italic>S. Suddee et al. 4981</italic> (BKF SN235114!).</p></tp:treatment-sec><tp:treatment-sec sec-type="description" id="SECID0EQ3AI"><title>Description.</title><p>Shrubs or trees up to 10 m tall. <bold><italic>New branchlets</italic></bold> pubescent to villous, <bold><italic>terminal buds</italic></bold> puberulous. <bold><italic>Petioles</italic></bold> 2–10 mm long, pubescent or puberulous; <bold><italic>leaf blades</italic></bold> elliptic or oblong, 3.5–14 × 1.3–5.5 cm, coriaceous, abaxially dull green, sparsely appressed puberulous especially along midrib, or glabrous, adaxially dark green, glabrous or hirsute along midrib, midrib and secondary veins abaxially elevated and adaxially impressed, secondary veins 5–8 pairs, base attenuate, margin serrulate, apex acute, attenuate to caudate. <bold><italic>Flowers</italic></bold> axillary, solitary or paired, 1.5–3.5 cm in diam. <bold><italic>Pedicels</italic></bold> ca. 2 mm long. <bold><italic>Bracteoles</italic></bold> 3–6, persistent, deltate to semi-orbicular, 1–3 × 1.5–4 mm, abaxially glabrous or puberulous at apex, adaxially glabrous to slightly sericeous, margin ciliolate. <bold><italic>Sepals</italic></bold> 5–7, persistent, suborbicular, 2–5 × 4–5 mm, abaxially glabrous, adaxially sericeous. <bold><italic>Petals</italic></bold> 6–8 in 1–2 whorls, white, elliptic to obovate, 7–18 × 4–9 mm, abaxially glabrous, adaxially glabrous or sericeous at apex, apex obtuse to rounded, inner 4–5 petals basally adnate to filament whorl for ca. 2 mm. <bold><italic>Stamens</italic></bold> numerous, 6–10 mm long; filaments white, glabrous, outer filaments basally connate for 2–3 mm. <bold><italic>Ovary</italic></bold> globose to ovoid, glabrous. <bold><italic>Styles</italic></bold> 3(–4), distinct, 3–9 mm long, glabrous. <bold><italic>Capsule</italic></bold> globose or bi-coccal, 2.5–4.5 cm in diam., 1–2-loculed with 1–2 seeds; pericarp 0.5–2 mm thick, smooth or furfuraceous. <bold><italic>Seeds</italic></bold> light brown to fuscous, globose, 1.5–2.5 cm in diam., glabrous Fig. <xref ref-type="fig" rid="F9">9</xref>.</p><fig id="F9" position="float" orientation="portrait"><object-id xmlns:xlink="http://www.w3.org/1999/xlink" content-type="doi" xlink:type="simple">10.3897/phytokeys.239.113878.figure9</object-id><object-id xmlns:xlink="http://www.w3.org/1999/xlink" content-type="arpha" xlink:type="simple">15133FF0-00F1-5CBD-9428-39EF9B6B7D98</object-id><label>Figure 9.</label><caption><p>Dry specimens of <italic><tp:taxon-name><tp:taxon-name-part taxon-name-part-type="genus" reg="Camellia">Camellia</tp:taxon-name-part><tp:taxon-name-part taxon-name-part-type="species" reg="suddeeana">suddeeana</tp:taxon-name-part></tp:taxon-name></italic>, <italic>Pooma et al. 7333</italic> at BKF <bold>A</bold> specimen sheet <bold>B</bold> flower fragments <bold>C</bold> fruits and seed <bold>D</bold> calyx and gynoecium remains. The minimum graduation of the rulers in <bold>А–C</bold> represents 1 mm.</p></caption><graphic xmlns:xlink="http://www.w3.org/1999/xlink" xlink:href="phytokeys-239-029_article-113878__-g009.jpg" position="float" orientation="portrait" xlink:type="simple" id="oo_996784.jpg"><uri content-type="original_file" xlink:type="simple">https://binary.pensoft.net/fig/996784</uri></graphic></fig></tp:treatment-sec><tp:treatment-sec sec-type="phenology" id="SECID0EI6AI"><title>Phenology.</title><p>Flowering October–November, fruiting April–July.</p></tp:treatment-sec><tp:treatment-sec sec-type="distribution" id="SECID0EN6AI"><title>Distribution and habitat.</title><p><italic><tp:taxon-name><tp:taxon-name-part taxon-name-part-type="genus" reg="Camellia">Camellia</tp:taxon-name-part><tp:taxon-name-part taxon-name-part-type="species" reg="suddeeana">suddeeana</tp:taxon-name-part></tp:taxon-name></italic> is native to Thailand (Fig. <xref ref-type="fig" rid="F2">2</xref>) and occurs in the evergreen or deciduous forests at the elevations of 250–1200 m.</p></tp:treatment-sec><tp:treatment-sec sec-type="material" id="SECID0ECABI"><title>Additional specimens examined.</title><p><bold>Loei</bold>: Ban Na Luang, 300 m, 20 November 1968, <italic>Chermsirivathana 1185</italic> (BK 203761, BKF SN060858). Phu Luang, ca. 1200 m, 23 November 1957, <italic>Dee 1025</italic> (BKF SN060875).</p><p><bold>Mae Hong Son</bold>: Khun Youm, 8 April 1977, <italic>Nimanong &amp; Phusomsaeng 1816</italic> (BKF).</p><p><bold>Nong Khai</bold>: Bueng Khla, Phu Wua Wildlife Sanctuary, trail from Pha Nang Khoi to Tham Noi, <named-content xmlns:xlink="http://www.w3.org/1999/xlink" content-type="dwc:verbatimCoordinates" xlink:type="simple"><named-content content-type="geo-json" specific-use="{&#34;type&#34;:&#34;Point&#34;,&#34;coordinates&#34;:[103.960556,18.237222]}" id="NCID0E2ABI" xlink:type="simple">18°14'14"N, 103°57'38"E</named-content></named-content>, 350 m, 30 July 2008, <italic>Pooma et al. 7333</italic> (BKF SN191784; Fig. <xref ref-type="fig" rid="F9">9</xref>); Phu Wua, 20 April 1996, <italic>Niyomdham 4925</italic> (BKF SN209980, BKF SN102858).</p><p><bold>Phetchabun</bold>: Wang Thong, Thung Salaeng Luang National Park, 700 m, <italic>Koyama et al. T-31930</italic> (BKF SN060873).</p><p><bold>Pitsanulok</bold>: Nahaew to Romklao Rd, 700 m, <italic>Pooma 1237</italic> (BKF SN090320).</p><p><bold>Uttaradit</bold>: Nampad, Thud Phra Kiet National Park, ca. 650 m, 9 December 1994, <italic>Santisuk et al. s.n.</italic> (BKF SN109856).</p></tp:treatment-sec><tp:treatment-sec sec-type="notes" id="SECID0E1BBI"><title>Notes.</title><p>A specimen of <italic><tp:taxon-name><tp:taxon-name-part taxon-name-part-type="genus" reg="Camellia">C.</tp:taxon-name-part><tp:taxon-name-part taxon-name-part-type="species" reg="suddeeana">suddeeana</tp:taxon-name-part></tp:taxon-name></italic>, <italic>Chermsirivathana 1185</italic> at BKF, were misidentified as <italic><tp:taxon-name><tp:taxon-name-part taxon-name-part-type="genus" reg="Camellia">C.</tp:taxon-name-part><tp:taxon-name-part taxon-name-part-type="species" reg="tenii">tenii</tp:taxon-name-part></tp:taxon-name></italic> by Keng in 1970. <italic><tp:taxon-name><tp:taxon-name-part taxon-name-part-type="genus" reg="Camellia">Camellia</tp:taxon-name-part><tp:taxon-name-part taxon-name-part-type="species" reg="tenii">tenii</tp:taxon-name-part></tp:taxon-name></italic> bears a smaller leaf (2.5–4.2 × 1.2–2.3 cm), villous ovary and pubescent seeds, whereas <italic><tp:taxon-name><tp:taxon-name-part taxon-name-part-type="genus" reg="Camellia">C.</tp:taxon-name-part><tp:taxon-name-part taxon-name-part-type="species" reg="suddeeana">suddeeana</tp:taxon-name-part></tp:taxon-name></italic> has a larger leaf (3.5–14 × 1.3–5.5 cm), glabrous ovary and seeds (Fig. <xref ref-type="fig" rid="F9">9</xref>; <xref ref-type="bibr" rid="B43">Zhao 2023</xref>). The former is native to Yunnan, China and absent in Thailand but was included in <xref ref-type="bibr" rid="B13">Keng’s (1972)</xref> “Flora of Thailand”. As an essential element of a taxonomic revision (<xref ref-type="bibr" rid="B19">Maxted 1992</xref>), <xref ref-type="bibr" rid="B43">Zhao’s (2023)</xref> description of <italic><tp:taxon-name><tp:taxon-name-part taxon-name-part-type="genus" reg="Camellia">C.</tp:taxon-name-part><tp:taxon-name-part taxon-name-part-type="species" reg="suddeeana">suddeeana</tp:taxon-name-part></tp:taxon-name></italic> is provided above with revisions.</p></tp:treatment-sec><tp:treatment-sec><!--Section generated to contain objects referenced in tp:taxon-treatment.--><fig id="F2" position="float" orientation="portrait"><object-id xmlns:xlink="http://www.w3.org/1999/xlink" content-type="doi" xlink:type="simple">10.3897/phytokeys.239.113878.figure2</object-id><object-id xmlns:xlink="http://www.w3.org/1999/xlink" content-type="arpha" xlink:type="simple">30B8449E-6D4B-5BA6-9403-81AB2D150BA4</object-id><label>Figure 2.</label><caption><p>Distribution of <italic><tp:taxon-name><tp:taxon-name-part taxon-name-part-type="genus" reg="Camellia">Camellia</tp:taxon-name-part></tp:taxon-name></italic> taxa in Thailand: <italic><tp:taxon-name><tp:taxon-name-part taxon-name-part-type="genus" reg="Camellia">C.</tp:taxon-name-part><tp:taxon-name-part taxon-name-part-type="species" reg="caudata">caudata</tp:taxon-name-part></tp:taxon-name></italic> (Pink square), <italic><tp:taxon-name><tp:taxon-name-part taxon-name-part-type="genus" reg="Camellia">C.</tp:taxon-name-part><tp:taxon-name-part taxon-name-part-type="species" reg="connata">connata</tp:taxon-name-part></tp:taxon-name></italic> (Purple star), <italic><tp:taxon-name><tp:taxon-name-part taxon-name-part-type="genus" reg="Camellia">C.</tp:taxon-name-part><tp:taxon-name-part taxon-name-part-type="species" reg="furfuracea">furfuracea</tp:taxon-name-part></tp:taxon-name></italic> (Pink plus), <italic><tp:taxon-name><tp:taxon-name-part taxon-name-part-type="genus" reg="Camellia">C.</tp:taxon-name-part><tp:taxon-name-part taxon-name-part-type="species" reg="kissi">kissi</tp:taxon-name-part></tp:taxon-name></italic> (Blue dot), <tp:taxon-name><tp:taxon-name-part taxon-name-part-type="genus" reg="Camellia">C.</tp:taxon-name-part><tp:taxon-name-part taxon-name-part-type="species" reg="kissi">kissi</tp:taxon-name-part><tp:taxon-name-part taxon-name-part-type="infraspecific-rank">var.</tp:taxon-name-part><tp:taxon-name-part taxon-name-part-type="variety" reg="confusa">confusa</tp:taxon-name-part></tp:taxon-name> (Brown diamond), <italic><tp:taxon-name><tp:taxon-name-part taxon-name-part-type="genus" reg="Camellia">C.</tp:taxon-name-part><tp:taxon-name-part taxon-name-part-type="species" reg="laotica">laotica</tp:taxon-name-part></tp:taxon-name></italic> (Red star), <tp:taxon-name><tp:taxon-name-part taxon-name-part-type="genus" reg="Camellia">C.</tp:taxon-name-part><tp:taxon-name-part taxon-name-part-type="species" reg="sinensis">sinensis</tp:taxon-name-part><tp:taxon-name-part taxon-name-part-type="infraspecific-rank">var.</tp:taxon-name-part><tp:taxon-name-part taxon-name-part-type="variety" reg="assamica">assamica</tp:taxon-name-part></tp:taxon-name> (Green triangle), <italic><tp:taxon-name><tp:taxon-name-part taxon-name-part-type="genus" reg="Camellia">C.</tp:taxon-name-part><tp:taxon-name-part taxon-name-part-type="species" reg="suddeeana">suddeeana</tp:taxon-name-part></tp:taxon-name></italic> (Red dot) and <italic><tp:taxon-name><tp:taxon-name-part taxon-name-part-type="genus" reg="Camellia">C.</tp:taxon-name-part><tp:taxon-name-part taxon-name-part-type="species" reg="taliensis">taliensis</tp:taxon-name-part></tp:taxon-name></italic> (Blue plus).</p></caption><graphic xmlns:xlink="http://www.w3.org/1999/xlink" xlink:href="phytokeys-239-029_article-113878__-g002.jpg" position="float" orientation="portrait" xlink:type="simple" id="oo_996777.jpg"><uri content-type="original_file" xlink:type="simple">https://binary.pensoft.net/fig/996777</uri></graphic></fig></tp:treatment-sec><ref-list><ref id="B43"><mixed-citation xmlns:xlink="http://www.w3.org/1999/xlink" xlink:type="simple"><person-group><name name-style="western"><surname>Zhao</surname><given-names>DW</given-names></name></person-group> (<year>2023</year>) <article-title><italic><tp:taxon-name><tp:taxon-name-part taxon-name-part-type="genus">Camellia</tp:taxon-name-part><tp:taxon-name-part taxon-name-part-type="species">suddeeana</tp:taxon-name-part></tp:taxon-name></italic> (<tp:taxon-name><tp:taxon-name-part taxon-name-part-type="family">Theaceae</tp:taxon-name-part></tp:taxon-name>), a new species from Thailand.</article-title><source>Phytotaxa</source><volume>594</volume>(<issue>3</issue>): <fpage>232</fpage>–<lpage>236</lpage>. <ext-link xlink:href="10.11646/phytotaxa.594.3.7" ext-link-type="doi" xlink:type="simple">https://doi.org/10.11646/phytotaxa.594.3.7</ext-link></mixed-citation></ref><ref id="B13"><mixed-citation xmlns:xlink="http://www.w3.org/1999/xlink" xlink:type="simple"><person-group><name name-style="western"><surname>Keng</surname><given-names>H</given-names></name></person-group> (<year>1972</year>) <article-title><tp:taxon-name><tp:taxon-name-part taxon-name-part-type="family">Theaceae</tp:taxon-name-part></tp:taxon-name>.</article-title> In: <person-group><name name-style="western"><surname>Smitinand</surname><given-names>T</given-names></name><name name-style="western"><surname>Larsen</surname><given-names>K</given-names></name></person-group> (<role>Eds</role>) <issue-title>Flora of Thailand (Vol.</issue-title><source>2[2]). Tistr Press, Bangkok</source>, <fpage>142</fpage>–<lpage>158</lpage>.</mixed-citation></ref><ref id="B19"><mixed-citation xmlns:xlink="http://www.w3.org/1999/xlink" xlink:type="simple"><person-group><name name-style="western"><surname>Maxted</surname><given-names>N</given-names></name></person-group> (<year>1992</year>) <article-title>Towards defining a taxonomic revision methodology.</article-title><source>Taxon</source><volume>41</volume>(<issue>4</issue>): <fpage>653</fpage>–<lpage>660</lpage>. <ext-link xlink:href="10.2307/1222391" ext-link-type="doi" xlink:type="simple">https://doi.org/10.2307/1222391</ext-link></mixed-citation></ref></ref-list></tp:taxon-treatment>
