# Supplementary material for: ﻿Taxonomic revision of Camellia (Theaceae) in Thailand
Source: PhytoKeys. 2024 Mar 5;239:29–57. doi: 10.3897/phytokeys.239.113878 (PMC10933584; doi:10.3897/phytokeys.239.113878)
Supplement: XML Treatment for Camellia taliensis [file phytokeys.239.113878-treatment10.xml]

<!DOCTYPE tp:taxon-treatment
  PUBLIC "-//TaxonX//DTD Taxonomic Treatment Publishing DTD v0 20100105//EN" "tax-treatment-NSO.dtd">
<tp:taxon-treatment xmlns:tp="http://www.plazi.org/taxpub"><tp:treatment-meta><kwd-group><label>Taxon classification</label><kwd>
                <named-content content-type="kingdom">Plantae</named-content>
              </kwd><kwd>
                <named-content content-type="order">Ericales</named-content>
              </kwd><kwd>
                <named-content content-type="family">Theaceae</named-content>
              </kwd></kwd-group><mixed-citation publication-type="journal"><person-group><name><surname>Zhao</surname><given-names>Dongwei</given-names></name></person-group><article-title>﻿Taxonomic revision of <italic><tp:taxon-name><tp:taxon-name-part taxon-name-part-type="genus" reg="Camellia">Camellia</tp:taxon-name-part></tp:taxon-name></italic> (<tp:taxon-name><tp:taxon-name-part taxon-name-part-type="family">Theaceae</tp:taxon-name-part></tp:taxon-name>) in Thailand</article-title><source>PhytoKeys</source><day>05</day><month>03</month><year>2024</year><volume>239</volume><fpage>29</fpage><lpage>57</lpage><pub-id pub-id-type="doi">10.3897/phytokeys.239.113878</pub-id></mixed-citation></tp:treatment-meta><tp:nomenclature><label>﻿8.</label><tp:taxon-name>
              <object-id xmlns:xlink="http://www.w3.org/1999/xlink" content-type="arpha" xlink:type="simple">F8A1945F-E87F-5814-88CB-80A0DB23E140</object-id>
              <tp:taxon-name-part taxon-name-part-type="genus" reg="Camellia">Camellia</tp:taxon-name-part>
              <tp:taxon-name-part taxon-name-part-type="species" reg="taliensis">taliensis</tp:taxon-name-part>
            </tp:taxon-name><tp:taxon-authority>(W.W. Sm.) Melch. in Engler, Nat. Pflanzenfam. 2(21): 131. 1925.</tp:taxon-authority><tp:nomenclature-citation-list><tp:nomenclature-citation><tp:taxon-name>
                  <tp:taxon-name-part taxon-name-part-type="genus" reg="Thea"/>
                  <tp:taxon-name-part taxon-name-part-type="species" reg="taliensis"/>
                </tp:taxon-name><comment>≡ <tp:taxon-name><tp:taxon-name-part taxon-name-part-type="genus" reg="Thea">Thea</tp:taxon-name-part><tp:taxon-name-part taxon-name-part-type="species" reg="taliensis">taliensis</tp:taxon-name-part></tp:taxon-name> W.W. Sm., Notes Roy. Bot. Gard. Edinburgh 10: 73. 1917. Lectotype (first-step designated by <xref ref-type="bibr" rid="B23">Ming [2000</xref>: 119]; second-step designated by <xref ref-type="bibr" rid="B45">Zhao et al. [2017a</xref>: 177]): China. Yunnan: Ghi Shan east of Tali Lake, 25°48'N, 2740 m, August 1914, <italic>G. Forrest 13477</italic> (E 00284542! Image: <ext-link xmlns:xlink="http://www.w3.org/1999/xlink" xlink:href="https://data.rbge.org.uk/herb/E00284542" ext-link-type="uri" xlink:type="simple">https://data.rbge.org.uk/herb/E00284542</ext-link>). </comment></tp:nomenclature-citation><tp:nomenclature-citation><tp:taxon-name>
                  <tp:taxon-name-part taxon-name-part-type="genus" reg="Polyspora"/>
                  <tp:taxon-name-part taxon-name-part-type="species" reg="yunnanensis"/>
                </tp:taxon-name><comment>= <tp:taxon-name><tp:taxon-name-part taxon-name-part-type="genus" reg="Polyspora">Polyspora</tp:taxon-name-part><tp:taxon-name-part taxon-name-part-type="species" reg="yunnanensis">yunnanensis</tp:taxon-name-part></tp:taxon-name> Hu, Bull. Fan Mem. Inst. Biol. Bot. 8: 135. 1938. Lectotype (designated by <xref ref-type="bibr" rid="B48">Zhao et al. [2019</xref>: 299]): China. Yunnan: Lu-hsi Hsien, 1750 m, 6 February 1934, <italic>H.T. Tsai 56805</italic> (PE 00024542! Image: <ext-link xmlns:xlink="http://www.w3.org/1999/xlink" xlink:href="https://www.cvh.ac.cn/spms/detail.php?id=0756fff6" ext-link-type="uri" xlink:type="simple">https://www.cvh.ac.cn/spms/detail.php?id=0756fff6</ext-link>). </comment></tp:nomenclature-citation><tp:nomenclature-citation><tp:taxon-name>
                  <tp:taxon-name-part taxon-name-part-type="genus" reg="Camellia"/>
                  <tp:taxon-name-part taxon-name-part-type="species" reg="irrawadiensis"/>
                </tp:taxon-name><comment>= <tp:taxon-name><tp:taxon-name-part taxon-name-part-type="genus" reg="Camellia">Camellia</tp:taxon-name-part><tp:taxon-name-part taxon-name-part-type="species" reg="irrawadiensis">irrawadiensis</tp:taxon-name-part></tp:taxon-name> Barua, Camellian 7(4): 18. 1956. Holotype: Myanmar. Raised from seed collected by L.O. Wilson, 1917, presumably in the region 26°–27°N, 98°–99°E (valley of Irrawadi in North Burma), January 1956, <italic>Ex. Herb. I.T.A. 3253</italic> (consisting of 2 sheets: K 000704313! &amp; K 000704314!). </comment></tp:nomenclature-citation><tp:nomenclature-citation><tp:taxon-name>
                  <tp:taxon-name-part taxon-name-part-type="genus" reg="Camellia"/>
                  <tp:taxon-name-part taxon-name-part-type="species" reg="pentastyla"/>
                </tp:taxon-name><comment>= <tp:taxon-name><tp:taxon-name-part taxon-name-part-type="genus" reg="Camellia">Camellia</tp:taxon-name-part><tp:taxon-name-part taxon-name-part-type="species" reg="pentastyla">pentastyla</tp:taxon-name-part></tp:taxon-name> Hung T. Chang, Acta Sci. Nat. Univ. Sunyatseni 20(1): 92. 1981. Lectotype (designated by <xref ref-type="bibr" rid="B47">Zhao et al. [2018</xref>: 93]): China. Yunnan: Fengqing, cultivated, 2050 m, 12 February 1963, <italic>L.F. Xia &amp; Z.H. Yang 28</italic> (KUN 1206061!). </comment></tp:nomenclature-citation><tp:nomenclature-citation><tp:taxon-name>
                  <tp:taxon-name-part taxon-name-part-type="genus" reg="Camellia"/>
                  <tp:taxon-name-part taxon-name-part-type="species" reg="quinquebracteata"/>
                </tp:taxon-name><comment>= <tp:taxon-name><tp:taxon-name-part taxon-name-part-type="genus" reg="Camellia">Camellia</tp:taxon-name-part><tp:taxon-name-part taxon-name-part-type="species" reg="quinquebracteata">quinquebracteata</tp:taxon-name-part></tp:taxon-name> Hung T. Chang &amp; C.X. Ye, Acta Sci. Nat. Univ. Sunyatseni 26(1): 20. 1987. Holotype: China. Yunnan: Lianghe, Dachang, 4 January 1983, <italic>P. Zeng &amp; Q.J. Xie 17055</italic> (SYS, isotype: KUN 1206063!). </comment></tp:nomenclature-citation></tp:nomenclature-citation-list></tp:nomenclature><tp:treatment-sec sec-type="description" id="SECID0EOKBI"><title>Description.</title><p>Trees or shrubs up to 15 m tall. <bold><italic>New branchlets</italic></bold> glabrous, <bold><italic>terminal buds</italic></bold> glabrous or sparsely puberulous. <bold><italic>Petioles</italic></bold> 4–8 mm long, glabrous; <bold><italic>leaf blades</italic></bold> elliptic to oblong, 7.5–15.5 × 3–6.5 cm, coriaceous, abaxially yellowish green and adaxially dark or yellowish green, shiny and glabrous on both surfaces, midrib abaxially elevated and adaxially slightly raised, secondary veins 8–14 on each side of midrib, slightly elevated on both surfaces, base attenuate to obtuse, margin sparsely serrulate to nearly entire, apex attenuate or acute. <bold><italic>Flowers</italic></bold> solitary or up to 3 in a cluster, 3–5 cm in diam. <bold><italic>Pedicels</italic></bold> 8–15 mm long. <bold><italic>Bracteoles</italic></bold> 2–4, alternate, 2-ranked, caducous. <bold><italic>Sepals</italic></bold> 5, persistent, sub-orbicular or broadly ovate, 4–6.5 × 5.5–9 mm, abaxially glabrous, adaxially sericeous, margin ciliolate. <bold><italic>Petals</italic></bold> 7–11 in 2–3 whorls, white, elliptic to obovate, 16–30 × 10–21 mm, glabrous on both surfaces or inside sericeous at apex, inner petals basally adnate to filaments for 2–4 mm. <bold><italic>Stamens</italic></bold> numerous, 1–2.5 cm long; filaments pale yellow, glabrous. <bold><italic>Ovary</italic></bold> oblate, pubescent. Style 1, 11–20 mm long, basally sparsely pubescent and gradually becoming glabrous apically, apically (3–)5-lobed for 2–5 mm. <bold><italic>Capsule</italic></bold> oblate, 2.5–5 cm in diam., 2–3 cm in height,1–5-loculed with 1–5 seeds; pericarp 1.5–4 mm thick. <bold><italic>Seeds</italic></bold> brown, hemispherical or polyhedral, 1.5–2 cm in diam., glabrous Fig. <xref ref-type="fig" rid="F10">10</xref>.</p><fig id="F10" position="float" orientation="portrait"><object-id xmlns:xlink="http://www.w3.org/1999/xlink" content-type="doi" xlink:type="simple">10.3897/phytokeys.239.113878.figure10</object-id><object-id xmlns:xlink="http://www.w3.org/1999/xlink" content-type="arpha" xlink:type="simple">7BA6EA2E-056C-59DB-B5C4-F1E2A7486E57</object-id><label>Figure 10.</label><caption><p><italic><tp:taxon-name><tp:taxon-name-part taxon-name-part-type="genus" reg="Camellia">Camellia</tp:taxon-name-part><tp:taxon-name-part taxon-name-part-type="species" reg="taliensis">taliensis</tp:taxon-name-part></tp:taxon-name></italic><bold>A, B</bold> dry specimens of <italic>Smitinand 4331A</italic> at BKF <bold>C</bold> branchlet with flower <bold>D</bold> a dissected flower <bold>E</bold> branchlet with immature fruit. Scale bars: 3 cm (<bold>C</bold>); 2 cm (<bold>D, E</bold>). The minimum graduation of the rulers in <bold>A, B</bold> represents 1 mm.</p></caption><graphic xmlns:xlink="http://www.w3.org/1999/xlink" xlink:href="phytokeys-239-029_article-113878__-g010.jpg" position="float" orientation="portrait" xlink:type="simple" id="oo_996785.jpg"><uri content-type="original_file" xlink:type="simple">https://binary.pensoft.net/fig/996785</uri></graphic></fig></tp:treatment-sec><tp:treatment-sec sec-type="phenology" id="SECID0EHNBI"><title>Phenology.</title><p>Flowering October–February, fruiting April–November.</p></tp:treatment-sec><tp:treatment-sec sec-type="distribution" id="SECID0EMNBI"><title>Distribution and habitat.</title><p><italic><tp:taxon-name><tp:taxon-name-part taxon-name-part-type="genus" reg="Camellia">Camellia</tp:taxon-name-part><tp:taxon-name-part taxon-name-part-type="species" reg="taliensis">taliensis</tp:taxon-name-part></tp:taxon-name></italic> occurs in the montane evergreen forest at the elevations of 1100–2750 m in China, Myanmar and Thailand (Fig. <xref ref-type="fig" rid="F2">2</xref>).</p></tp:treatment-sec><tp:treatment-sec sec-type="material" id="SECID0EBOBI"><title>Additional specimens examined.</title><p><bold>Chiang Mai</bold>: Chiang Dao, Doi Chiang Dao, Den Ya Khat, 1500 m, 4 August 2007, <italic>Watthana 2420</italic> (QBG 30728); Chom Thong, Doi Inthanon, 1900 m, 1 May 1921, <italic>Kerr 5298</italic> (BK 203709, BM, K), <named-content xmlns:xlink="http://www.w3.org/1999/xlink" content-type="dwc:verbatimCoordinates" xlink:type="simple"><named-content content-type="geo-json" specific-use="{&#34;type&#34;:&#34;Point&#34;,&#34;coordinates&#34;:[98.416667,18.666667]}" id="NCID0EQOBI" xlink:type="simple">18°40'N, 98°25'E</named-content></named-content>, 1700 m, 11 December 1969, <italic>Beusekom &amp; Phengklai 2462</italic> (BKF SN061415, P 06838120), 1900–2025 m, 14 January 1994, <italic>Fukuoka T-62168</italic> (BKF SN102755); Fang, 1250 m, 24 February 1958, <italic>Smitinand 4331</italic> (BKF SN060803) &amp; <italic>4331A</italic> ((BKF SN060831; Fig. <xref ref-type="fig" rid="F10">10A, B</xref>); Doi Ang Khang, 1700 m, 27 May 1998, <italic>Wongprasert s.n.</italic> (BKF SN121562); Doi Pha Hom Pok, 1400 m, 12 February 1958, <italic>Sørensen 1607</italic> (BKF SN060805, C, K), 1920 m, 1 February 2007, <italic>Srisanga et al. 2919</italic> (CMUB 29155, HITBC 143571, QBG 31244); Mae Ai, Bumuhn (Lahu) Village area, 1150 m, 21 October 1994, <italic>Maxwell 94-1102</italic> (BKF SN060837, CMUB 05366); Mae on, Ban Mae Kam Pong, 1300 m, 26 October 2007, <italic>Pongamornkul 2121</italic> (QBG 34196); Mae Taeng, 1600–1950 m, 5 December 1977, <italic>Santisuk 1480</italic> (C, K); Doi Chang, 1700–1900 m, 23 October 1979, <italic>Shimizu et al. T-20524</italic> (BKF SN060811, QBG 50044); Doi Kiew Lom, Huai Nam Dang, 1700 m, 18 January 2002, <italic>Chayamarit et al. 3107</italic> (BKF SN162068); Nanthaburi, Mae Tuen, 12 March 1991, <italic>Smitinand s.n.</italic> (BKF SN119850).</p><p><bold>Kampaeng Phet</bold>: Klong Lam, Mae Wong, 1320 m, 30 October 2002, <italic>Bult 609</italic> (CMUB 20961).</p><p><bold>Mae Hong Son</bold>: Khun Yuam, 20 November 1998, <italic>Chusie KY308</italic> (QBG 47303); Mae La Noi, Ban Dong, 1300 m, 15 December 2002, <italic>Pongamornkul 1871</italic> (QBG 35067), 2 May 2011, <italic>Pongamornkul 2899</italic> (QBG 64350); Mueang Mae Hong Son, along the trail to the peak of Doi Pui, 1100–1750 m, 16 December 2007, <italic>Tanaka et al. HN8479</italic> (QBG 35641); Doi Khun Huai Pong, <named-content xmlns:xlink="http://www.w3.org/1999/xlink" content-type="dwc:verbatimCoordinates" xlink:type="simple"><named-content content-type="geo-json" specific-use="{&#34;type&#34;:&#34;Point&#34;,&#34;coordinates&#34;:[98.166667,18.966667]}" id="NCID0EIQBI" xlink:type="simple">18°58'N, 98°10'E</named-content></named-content>, 1850 m, 3 March 1968, <italic>Hansen &amp; Smitinand 12770</italic> (BKF SN060846, C, E 00681068, K, P 04511721); Pai, en route to Doi Chang, 1800 m, 31 May 1972, <italic>Santisuk 149</italic> (BKF SN060809); Doi Mae Ya, 1800 m, 3 November 1999, <italic>Suksathan 2030</italic> (QBG 16229).</p><p><bold>Nan</bold>: Pua, Doi Phu Kha, <named-content xmlns:xlink="http://www.w3.org/1999/xlink" content-type="dwc:verbatimCoordinates" xlink:type="simple"><named-content content-type="geo-json" specific-use="{&#34;type&#34;:&#34;Point&#34;,&#34;coordinates&#34;:[101.116667,19.283333]}" id="NCID0E1QBI" xlink:type="simple">19°17'N, 101°7'E</named-content></named-content>, 1680 m, 10 April 1999, <italic>Srisanga &amp; Watthana 685</italic> (QBG 14019), <named-content xmlns:xlink="http://www.w3.org/1999/xlink" content-type="dwc:verbatimCoordinates" xlink:type="simple"><named-content content-type="geo-json" specific-use="{&#34;type&#34;:&#34;Point&#34;,&#34;coordinates&#34;:[101.116667,19.166667]}" id="NCID0EERBI" xlink:type="simple">19°10'N, 101°7'E</named-content></named-content>, 1700 m, 26 May 2000, <italic>Srisanga 1429</italic> (QBG 17650), 1600 m, 22 August 2001, <italic>Srisanga &amp; Maknoi 2027</italic> (QBG 21153).</p><p><bold>Phayao</bold>: Muang, Doi Luang, <named-content xmlns:xlink="http://www.w3.org/1999/xlink" content-type="dwc:verbatimCoordinates" xlink:type="simple"><named-content content-type="geo-json" specific-use="{&#34;type&#34;:&#34;Point&#34;,&#34;coordinates&#34;:[99.450000,19.083333]}" id="NCID0EURBI" xlink:type="simple">19°5'N, 99°27'E</named-content></named-content>, 1500 m, 22 April 1998, <italic>Sidisunthorn &amp; Gardner 2568.0</italic> (CMUB 13844); Phu Sang, Doi Pha Mon Noi, <named-content xmlns:xlink="http://www.w3.org/1999/xlink" content-type="dwc:verbatimCoordinates" xlink:type="simple"><named-content content-type="geo-json" specific-use="{&#34;type&#34;:&#34;Point&#34;,&#34;coordinates&#34;:[100.405833,19.735556]}" id="NCID0E5RBI" xlink:type="simple">19°44'8"N, 100°24'21"E</named-content></named-content>, 1482 m, 30 April 2013, <italic>Laongsri et al. 2849</italic> (QBG 66589); Pong, Phu Lanka, 1500 m, 4 September 2006, <italic>Watthana &amp; Pumicong 2141</italic> (QBG 28151).</p><p><bold>Tak</bold>: Umpang, Umpang, near top of Khao Kheeo, 2150 m, 25 April 2001, <italic>Bult 419</italic> (CMUB 18159).</p></tp:treatment-sec><tp:treatment-sec sec-type="notes" id="SECID0ENSBI"><title>Notes.</title><p>Besides Assam tea, <italic><tp:taxon-name><tp:taxon-name-part taxon-name-part-type="genus" reg="Camellia">C.</tp:taxon-name-part><tp:taxon-name-part taxon-name-part-type="species" reg="taliensis">taliensis</tp:taxon-name-part></tp:taxon-name></italic> is another tea source plant that occurs in Thailand. <xref ref-type="bibr" rid="B21">Ming (1992)</xref> recognized <italic><tp:taxon-name><tp:taxon-name-part taxon-name-part-type="genus" reg="Camellia">C.</tp:taxon-name-part><tp:taxon-name-part taxon-name-part-type="species" reg="irrawadiensis">irrawadiensis</tp:taxon-name-part></tp:taxon-name></italic> as a heterotypic synonym of <italic><tp:taxon-name><tp:taxon-name-part taxon-name-part-type="genus" reg="Camellia">C.</tp:taxon-name-part><tp:taxon-name-part taxon-name-part-type="species" reg="taliensis">taliensis</tp:taxon-name-part></tp:taxon-name></italic>. <xref ref-type="bibr" rid="B6">Chang et al. (1996)</xref> disagreed with <xref ref-type="bibr" rid="B21">Ming (1992)</xref> and suggested that <italic><tp:taxon-name><tp:taxon-name-part taxon-name-part-type="genus" reg="Camellia">C.</tp:taxon-name-part><tp:taxon-name-part taxon-name-part-type="species" reg="irrawadiensis">irrawadiensis</tp:taxon-name-part></tp:taxon-name></italic> could be distinguished from <italic><tp:taxon-name><tp:taxon-name-part taxon-name-part-type="genus" reg="Camellia">C.</tp:taxon-name-part><tp:taxon-name-part taxon-name-part-type="species" reg="taliensis">taliensis</tp:taxon-name-part></tp:taxon-name></italic> by its abaxially punctate (vs. glabrous) and caffeine-free (vs. present) leaves, shorter pedicel (7–8 mm vs. 12–14 mm), larger sepals (5–7 mm vs. 2–4 mm) and smaller flowers (4 cm vs. 5–6 cm in diam.). <xref ref-type="bibr" rid="B23">Ming (2000)</xref> trivialized the differences and retained <italic><tp:taxon-name><tp:taxon-name-part taxon-name-part-type="genus" reg="Camellia">C.</tp:taxon-name-part><tp:taxon-name-part taxon-name-part-type="species" reg="irrawadiensis">irrawadiensis</tp:taxon-name-part></tp:taxon-name></italic> in the synonymy of <italic><tp:taxon-name><tp:taxon-name-part taxon-name-part-type="genus" reg="Camellia">C.</tp:taxon-name-part><tp:taxon-name-part taxon-name-part-type="species" reg="taliensis">taliensis</tp:taxon-name-part></tp:taxon-name></italic>. The morphological differences between them listed in <xref ref-type="bibr" rid="B6">Chang et al. (1996)</xref> are, however, either inaccurate (e.g., the leaves of <italic><tp:taxon-name><tp:taxon-name-part taxon-name-part-type="genus" reg="Camellia">C.</tp:taxon-name-part><tp:taxon-name-part taxon-name-part-type="species" reg="irrawadiensis">irrawadiensis</tp:taxon-name-part></tp:taxon-name></italic> are not abaxially punctate) or so trivial and overlapped (e.g., the size of pedicel, sepals and flowers) so that should be treated as an infraspecific variation. The claim of caffeine-free for <italic><tp:taxon-name><tp:taxon-name-part taxon-name-part-type="genus" reg="Camellia">C.</tp:taxon-name-part><tp:taxon-name-part taxon-name-part-type="species" reg="irrawadiensis">irrawadiensis</tp:taxon-name-part></tp:taxon-name></italic> in <xref ref-type="bibr" rid="B6">Chang et al. (1996)</xref> was referred to <xref ref-type="bibr" rid="B29">Sealy’s (1958</xref>: 127) report. <xref ref-type="bibr" rid="B29">Sealy (1958)</xref> wrote that “…Dr. E.A.H. Roberts and Dr. D.J. Wood (both of the Indian Tea Association) tell me that chemically it [<italic><tp:taxon-name><tp:taxon-name-part taxon-name-part-type="genus" reg="Camellia">C.</tp:taxon-name-part><tp:taxon-name-part taxon-name-part-type="species" reg="irrawadiensis">irrawadiensis</tp:taxon-name-part></tp:taxon-name></italic>] is clearly distinct from both, notably in that it does not contain caffeine.” Nevertheless, <xref ref-type="bibr" rid="B25">Nagata and Sakai (1985)</xref> analysed two samples of <italic><tp:taxon-name><tp:taxon-name-part taxon-name-part-type="genus" reg="Camellia">C.</tp:taxon-name-part><tp:taxon-name-part taxon-name-part-type="species" reg="irrawadiensis">irrawadiensis</tp:taxon-name-part></tp:taxon-name></italic> and found that they contained 0.02% and less than 0.01% caffeine, whereas the content of caffeine in <italic><tp:taxon-name><tp:taxon-name-part taxon-name-part-type="genus" reg="Camellia">C.</tp:taxon-name-part><tp:taxon-name-part taxon-name-part-type="species" reg="taliensis">taliensis</tp:taxon-name-part></tp:taxon-name></italic> was 2.28%. However, the variation of chemical contents may be common in the plants of <tp:taxon-name><tp:taxon-name-part taxon-name-part-type="genus" reg="Camellia">C.</tp:taxon-name-part><tp:taxon-name-part taxon-name-part-type="infraspecific-rank">sect.</tp:taxon-name-part><tp:taxon-name-part taxon-name-part-type="section" reg="Thea">Thea</tp:taxon-name-part></tp:taxon-name> (L.) Griff. For instance, <xref ref-type="bibr" rid="B37">Ye et al. (1997)</xref> investigated 22 samples of <italic><tp:taxon-name><tp:taxon-name-part taxon-name-part-type="genus" reg="Camellia">C.</tp:taxon-name-part><tp:taxon-name-part taxon-name-part-type="species" reg="ptilophylla">ptilophylla</tp:taxon-name-part></tp:taxon-name></italic> Hung T. Chang and suggested that all individuals contained 0.57%–6.84% theobromine; and 18 of the samples were caffeine-free, while the remaining contained 3.02%–4.94% caffeine. Therefore, the single difference of the content of caffeine may be insufficient to warrant separation of <italic><tp:taxon-name><tp:taxon-name-part taxon-name-part-type="genus" reg="Camellia">C.</tp:taxon-name-part><tp:taxon-name-part taxon-name-part-type="species" reg="irrawadiensis">irrawadiensis</tp:taxon-name-part></tp:taxon-name></italic> from <italic><tp:taxon-name><tp:taxon-name-part taxon-name-part-type="genus" reg="Camellia">C.</tp:taxon-name-part><tp:taxon-name-part taxon-name-part-type="species" reg="taliensis">taliensis</tp:taxon-name-part></tp:taxon-name></italic> at specific rank, and <xref ref-type="bibr" rid="B23">Ming’s (2000)</xref> treatment of them is followed here.</p><p><xref ref-type="bibr" rid="B13">Keng (1972</xref>: 146) listed a single collection, <italic>Smitinand 4331A</italic> at BKF (Fig. <xref ref-type="fig" rid="F10">10A, B</xref>), under <italic><tp:taxon-name><tp:taxon-name-part taxon-name-part-type="genus" reg="Camellia">C.</tp:taxon-name-part><tp:taxon-name-part taxon-name-part-type="species" reg="pleurocarpa">pleurocarpa</tp:taxon-name-part></tp:taxon-name></italic> in “Flora of Thailand”. However, the collection actually represents <italic><tp:taxon-name><tp:taxon-name-part taxon-name-part-type="genus" reg="Camellia">C.</tp:taxon-name-part><tp:taxon-name-part taxon-name-part-type="species" reg="taliensis">taliensis</tp:taxon-name-part></tp:taxon-name></italic>. <italic><tp:taxon-name><tp:taxon-name-part taxon-name-part-type="genus" reg="Camellia">Camellia</tp:taxon-name-part><tp:taxon-name-part taxon-name-part-type="species" reg="pleurocarpa">pleurocarpa</tp:taxon-name-part></tp:taxon-name></italic> is native to Vietnam and bears an abaxially punctate leaf, 5–8 persistent bracteoles, abaxially sericeous perianth and glabrous ovary, whereas <italic><tp:taxon-name><tp:taxon-name-part taxon-name-part-type="genus" reg="Camellia">C.</tp:taxon-name-part><tp:taxon-name-part taxon-name-part-type="species" reg="taliensis">taliensis</tp:taxon-name-part></tp:taxon-name></italic> has a glabrous leaf, 2–4 caducous bracteoles, abaxially glabrous perianth and pubescent ovary.</p></tp:treatment-sec><tp:treatment-sec><!--Section generated to contain objects referenced in tp:taxon-treatment.--><fig id="F2" position="float" orientation="portrait"><object-id xmlns:xlink="http://www.w3.org/1999/xlink" content-type="doi" xlink:type="simple">10.3897/phytokeys.239.113878.figure2</object-id><object-id xmlns:xlink="http://www.w3.org/1999/xlink" content-type="arpha" xlink:type="simple">30B8449E-6D4B-5BA6-9403-81AB2D150BA4</object-id><label>Figure 2.</label><caption><p>Distribution of <italic><tp:taxon-name><tp:taxon-name-part taxon-name-part-type="genus" reg="Camellia">Camellia</tp:taxon-name-part></tp:taxon-name></italic> taxa in Thailand: <italic><tp:taxon-name><tp:taxon-name-part taxon-name-part-type="genus" reg="Camellia">C.</tp:taxon-name-part><tp:taxon-name-part taxon-name-part-type="species" reg="caudata">caudata</tp:taxon-name-part></tp:taxon-name></italic> (Pink square), <italic><tp:taxon-name><tp:taxon-name-part taxon-name-part-type="genus" reg="Camellia">C.</tp:taxon-name-part><tp:taxon-name-part taxon-name-part-type="species" reg="connata">connata</tp:taxon-name-part></tp:taxon-name></italic> (Purple star), <italic><tp:taxon-name><tp:taxon-name-part taxon-name-part-type="genus" reg="Camellia">C.</tp:taxon-name-part><tp:taxon-name-part taxon-name-part-type="species" reg="furfuracea">furfuracea</tp:taxon-name-part></tp:taxon-name></italic> (Pink plus), <italic><tp:taxon-name><tp:taxon-name-part taxon-name-part-type="genus" reg="Camellia">C.</tp:taxon-name-part><tp:taxon-name-part taxon-name-part-type="species" reg="kissi">kissi</tp:taxon-name-part></tp:taxon-name></italic> (Blue dot), <tp:taxon-name><tp:taxon-name-part taxon-name-part-type="genus" reg="Camellia">C.</tp:taxon-name-part><tp:taxon-name-part taxon-name-part-type="species" reg="kissi">kissi</tp:taxon-name-part><tp:taxon-name-part taxon-name-part-type="infraspecific-rank">var.</tp:taxon-name-part><tp:taxon-name-part taxon-name-part-type="variety" reg="confusa">confusa</tp:taxon-name-part></tp:taxon-name> (Brown diamond), <italic><tp:taxon-name><tp:taxon-name-part taxon-name-part-type="genus" reg="Camellia">C.</tp:taxon-name-part><tp:taxon-name-part taxon-name-part-type="species" reg="laotica">laotica</tp:taxon-name-part></tp:taxon-name></italic> (Red star), <tp:taxon-name><tp:taxon-name-part taxon-name-part-type="genus" reg="Camellia">C.</tp:taxon-name-part><tp:taxon-name-part taxon-name-part-type="species" reg="sinensis">sinensis</tp:taxon-name-part><tp:taxon-name-part taxon-name-part-type="infraspecific-rank">var.</tp:taxon-name-part><tp:taxon-name-part taxon-name-part-type="variety" reg="assamica">assamica</tp:taxon-name-part></tp:taxon-name> (Green triangle), <italic><tp:taxon-name><tp:taxon-name-part taxon-name-part-type="genus" reg="Camellia">C.</tp:taxon-name-part><tp:taxon-name-part taxon-name-part-type="species" reg="suddeeana">suddeeana</tp:taxon-name-part></tp:taxon-name></italic> (Red dot) and <italic><tp:taxon-name><tp:taxon-name-part taxon-name-part-type="genus" reg="Camellia">C.</tp:taxon-name-part><tp:taxon-name-part taxon-name-part-type="species" reg="taliensis">taliensis</tp:taxon-name-part></tp:taxon-name></italic> (Blue plus).</p></caption><graphic xmlns:xlink="http://www.w3.org/1999/xlink" xlink:href="phytokeys-239-029_article-113878__-g002.jpg" position="float" orientation="portrait" xlink:type="simple" id="oo_996777.jpg"><uri content-type="original_file" xlink:type="simple">https://binary.pensoft.net/fig/996777</uri></graphic></fig></tp:treatment-sec><ref-list><ref id="B23"><mixed-citation xmlns:xlink="http://www.w3.org/1999/xlink" xlink:type="simple"><person-group><name name-style="western"><surname>Ming</surname><given-names>TL</given-names></name></person-group> (<year>2000</year>) <source>Monograph of the Genus <italic><tp:taxon-name><tp:taxon-name-part taxon-name-part-type="genus">Camellia</tp:taxon-name-part></tp:taxon-name></italic>.</source><publisher-name>Yunnan Science and Technology Press</publisher-name>, <publisher-loc>Kunming</publisher-loc>, <size units="page">352 pp</size>.</mixed-citation></ref><ref id="B45"><mixed-citation xmlns:xlink="http://www.w3.org/1999/xlink" xlink:type="simple"><person-group><name name-style="western"><surname>Zhao</surname><given-names>DW</given-names></name><name name-style="western"><surname>Parnell</surname><given-names>JAN</given-names></name><name name-style="western"><surname>Hodkinson</surname><given-names>TR</given-names></name></person-group> (<year>2017a</year>) <article-title>Typification of names in the genus <italic><tp:taxon-name><tp:taxon-name-part taxon-name-part-type="genus">Camellia</tp:taxon-name-part></tp:taxon-name></italic> (<tp:taxon-name><tp:taxon-name-part taxon-name-part-type="family">Theaceae</tp:taxon-name-part></tp:taxon-name>).</article-title><source>Phytotaxa</source><volume>292</volume>(<issue>2</issue>): <fpage>171</fpage>–<lpage>179</lpage>. <ext-link xlink:href="10.11646/phytotaxa.292.2.4" ext-link-type="doi" xlink:type="simple">https://doi.org/10.11646/phytotaxa.292.2.4</ext-link></mixed-citation></ref><ref id="B48"><mixed-citation xmlns:xlink="http://www.w3.org/1999/xlink" xlink:type="simple"><person-group><name name-style="western"><surname>Zhao</surname><given-names>DW</given-names></name><name name-style="western"><surname>Parnell</surname><given-names>JAN</given-names></name><name name-style="western"><surname>Hodkinson</surname><given-names>TR</given-names></name></person-group> (<year>2019</year>) <article-title>Typification of names in <italic><tp:taxon-name><tp:taxon-name-part taxon-name-part-type="genus">Camellia</tp:taxon-name-part></tp:taxon-name></italic> (<tp:taxon-name><tp:taxon-name-part taxon-name-part-type="genus">Thea</tp:taxon-name-part></tp:taxon-name>­ceae), III.</article-title><source>Phytotaxa</source><volume>415</volume>(<issue>5</issue>): <fpage>298</fpage>–<lpage>300</lpage>. <ext-link xlink:href="10.11646/phytotaxa.415.5.7" ext-link-type="doi" xlink:type="simple">https://doi.org/10.11646/phytotaxa.415.5.7</ext-link></mixed-citation></ref><ref id="B47"><mixed-citation xmlns:xlink="http://www.w3.org/1999/xlink" xlink:type="simple"><person-group><name name-style="western"><surname>Zhao</surname><given-names>DW</given-names></name><name name-style="western"><surname>Parnell</surname><given-names>JAN</given-names></name><name name-style="western"><surname>Hodkinson</surname><given-names>TR</given-names></name></person-group> (<year>2018</year>) <article-title>Typification of names in <italic><tp:taxon-name><tp:taxon-name-part taxon-name-part-type="genus">Camellia</tp:taxon-name-part></tp:taxon-name></italic> (<tp:taxon-name><tp:taxon-name-part taxon-name-part-type="genus">Thea</tp:taxon-name-part></tp:taxon-name>­ceae), II.</article-title><source>Phytotaxa</source><volume>351</volume>(<issue>1</issue>): <fpage>93</fpage>–<lpage>95</lpage>. <ext-link xlink:href="10.11646/phytotaxa.351.1.9" ext-link-type="doi" xlink:type="simple">https://doi.org/10.11646/phytotaxa.351.1.9</ext-link></mixed-citation></ref><ref id="B21"><mixed-citation xmlns:xlink="http://www.w3.org/1999/xlink" xlink:type="simple"><person-group><name name-style="western"><surname>Ming</surname><given-names>TL</given-names></name></person-group> (<year>1992</year>) <article-title>A revision of <tp:taxon-name><tp:taxon-name-part taxon-name-part-type="genus">Camellia</tp:taxon-name-part><tp:taxon-name-part taxon-name-part-type="infraspecific-rank">sect.</tp:taxon-name-part><tp:taxon-name-part taxon-name-part-type="section">Thea</tp:taxon-name-part></tp:taxon-name>.</article-title><source>Acta Botanica Yunnanica</source><volume>14</volume>(<issue>2</issue>): <fpage>115</fpage>–<lpage>132</lpage>.</mixed-citation></ref><ref id="B6"><mixed-citation xmlns:xlink="http://www.w3.org/1999/xlink" xlink:type="simple"><person-group><name name-style="western"><surname>Chang</surname><given-names>HT</given-names></name><name name-style="western"><surname>Zhang</surname><given-names>RM</given-names></name><name name-style="western"><surname>Ye</surname><given-names>CX</given-names></name></person-group> (<year>1996</year>) <article-title>Diagnosis on the systematic development of <tp:taxon-name><tp:taxon-name-part taxon-name-part-type="family">Theaceae</tp:taxon-name-part></tp:taxon-name> IV Revision of the species of sect. <tp:taxon-name><tp:taxon-name-part taxon-name-part-type="genus"/><tp:taxon-name-part taxon-name-part-type="section">Thea</tp:taxon-name-part></tp:taxon-name>, <italic><tp:taxon-name><tp:taxon-name-part taxon-name-part-type="genus">Camellia</tp:taxon-name-part></tp:taxon-name></italic>.</article-title><source>Acta Scientiarum Naturalium Universitatis Sunyatseni</source><volume>35</volume>(<issue>3</issue>): <fpage>11</fpage>–<lpage>17</lpage>.</mixed-citation></ref><ref id="B29"><mixed-citation xmlns:xlink="http://www.w3.org/1999/xlink" xlink:type="simple"><person-group><name name-style="western"><surname>Sealy</surname><given-names>JR</given-names></name></person-group> (<year>1958</year>) <source>A Revision of the Genus <italic><tp:taxon-name><tp:taxon-name-part taxon-name-part-type="genus">Camellia</tp:taxon-name-part></tp:taxon-name></italic>.</source><publisher-name>The Royal Horticultural Society</publisher-name>, <publisher-loc>London</publisher-loc>, <size units="page">239 pp</size>.</mixed-citation></ref><ref id="B25"><mixed-citation xmlns:xlink="http://www.w3.org/1999/xlink" xlink:type="simple"><person-group><name name-style="western"><surname>Nagata</surname><given-names>T</given-names></name><name name-style="western"><surname>Sakai</surname><given-names>S</given-names></name></person-group> (<year>1985</year>) <article-title>Purine base pattern of <italic><tp:taxon-name><tp:taxon-name-part taxon-name-part-type="genus">Camellia</tp:taxon-name-part><tp:taxon-name-part taxon-name-part-type="species">irrawadiensis</tp:taxon-name-part></tp:taxon-name></italic>.</article-title><source>Phytochemistry</source><volume>24</volume>(<issue>10</issue>): <fpage>2271</fpage>–<lpage>2272</lpage>. <ext-link xlink:href="10.1016/S0031-9422(00)83024-1" ext-link-type="doi" xlink:type="simple">https://doi.org/10.1016/S0031-9422(00)83024-1</ext-link></mixed-citation></ref><ref id="B37"><mixed-citation xmlns:xlink="http://www.w3.org/1999/xlink" xlink:type="simple"><person-group><name name-style="western"><surname>Ye</surname><given-names>CX</given-names></name><name name-style="western"><surname>Lin</surname><given-names>YC</given-names></name><name name-style="western"><surname>Zhou</surname><given-names>HY</given-names></name><name name-style="western"><surname>Chen</surname><given-names>F</given-names></name><name name-style="western"><surname>Li</surname><given-names>XY</given-names></name></person-group> (<year>1997</year>) <article-title>Isolation and analysis of purine alkaloids from <italic><tp:taxon-name><tp:taxon-name-part taxon-name-part-type="genus">Camellia</tp:taxon-name-part><tp:taxon-name-part taxon-name-part-type="species">ptilophylla</tp:taxon-name-part></tp:taxon-name></italic> Chang.</article-title><source>Acta Scientiarum Naturalium Universitatis Sunyatseni</source><volume>36</volume>(<issue>6</issue>): <fpage>30</fpage>–<lpage>33</lpage>. <ext-link xlink:href="http://xuebao.sysu.edu.cn/Jweb_zrb/CN/Y1997/V36/I6/31" ext-link-type="uri" xlink:type="simple">http://xuebao.sysu.edu.cn/Jweb_zrb/CN/Y1997/V36/I6/31</ext-link></mixed-citation></ref><ref id="B13"><mixed-citation xmlns:xlink="http://www.w3.org/1999/xlink" xlink:type="simple"><person-group><name name-style="western"><surname>Keng</surname><given-names>H</given-names></name></person-group> (<year>1972</year>) <article-title><tp:taxon-name><tp:taxon-name-part taxon-name-part-type="family">Theaceae</tp:taxon-name-part></tp:taxon-name>.</article-title> In: <person-group><name name-style="western"><surname>Smitinand</surname><given-names>T</given-names></name><name name-style="western"><surname>Larsen</surname><given-names>K</given-names></name></person-group> (<role>Eds</role>) <issue-title>Flora of Thailand (Vol.</issue-title><source>2[2]). Tistr Press, Bangkok</source>, <fpage>142</fpage>–<lpage>158</lpage>.</mixed-citation></ref></ref-list></tp:taxon-treatment>
